# Supplementary material for: Desynchronized liquid crystalline network actuators with deformation reversal capability
Source: Nat Commun. 2021 Jan 27;12:624. doi: 10.1038/s41467-021-20938-6 (PMC7840968; doi:10.1038/s41467-021-20938-6)
Supplement: Supplementary file 13 — Source Data [file 41467_2021_20938_MOESM13_ESM.xlsx]

## Sheet: Figure 1
Figure 1d: DSC curves of the LCN strips with each side photocrosslinked for different times																		Figure 1e: Thermally induced elongation and contraction under controlled cooling and heating
Heating									Cooling									20 min				60 min				120 min
20 min			60 min			120 min			20 min			60 min			120 min			Time (min)	Temperature (°C)	Strain (%)		Time (min)	Temperature (°C)	Strain (%)		Time (min)	Temperature (°C)	Strain (%)
Temperature (oC)	Heat flow (mW)		Temperature (oC)	Heat flow (mW)		Temperature (oC)	Heat flow (mW)		Temperature (oC)	Heat flow (mW)		Temperature (oC)	Heat flow (mW)		Temperature (oC)	Heat flow (mW)		0.01027	80.5117	-0.0004		0.00392	80.4825	0.00042		0.00187	80.574	0.00099
30.0148	0.14732		30.0255	-0.31076		30.0222	0.12376		79.9968	0.54463		79.9846	0.87272		79.9677	0.47177		0.04283	80.4125	-0.00046		0.03283	80.3811	0.00022		0.02783	80.4745	0.00087
30.049	0.14727		30.0576	-0.31089		30.0555	0.12377		79.9636	0.54478		79.9505	0.87306		79.9348	0.47196		0.07617	80.3148	-0.00049		0.06617	80.2795	0.00021		0.06117	80.3781	0.00077
30.0825	0.14725		30.0911	-0.31101		30.0885	0.1238		79.9306	0.54494		79.9185	0.8734		79.9017	0.47212		0.1095	80.2129	-0.00062		0.0995	80.1796	0.00022		0.0945	80.2771	0.00073
30.1156	0.14728		30.1238	-0.31113		30.1208	0.12379		79.8966	0.54509		79.8839	0.87368		79.8676	0.4723		0.14283	80.1098	-0.00062		0.13283	80.0836	0.00031		0.12783	80.174	0.00072
30.1486	0.14734		30.1577	-0.31126		30.1546	0.12375		79.8633	0.54525		79.8508	0.87388		79.8349	0.47246		0.17617	80.0093	-0.00058		0.16617	79.9877	0.00027		0.16117	80.0697	0.00065
30.1819	0.14738		30.1908	-0.31144		30.1884	0.12366		79.8301	0.5454		79.8179	0.87407		79.8013	0.47262		0.2095	79.9095	-0.00062		0.1995	79.8901	6e-05		0.1945	79.9645	0.00056
30.2155	0.14739		30.2238	-0.31166		30.2221	0.12357		79.797	0.54553		79.7846	0.87428		79.7689	0.47278		0.24283	79.809	-0.00063		0.23283	79.7914	-2e-05		0.22783	79.8594	0.00048
30.2484	0.14742		30.2584	-0.31187		30.255	0.12352		79.7637	0.54562		79.7519	0.87454		79.7353	0.47295		0.27617	79.7061	-0.00074		0.26617	79.6931	-7e-05		0.26117	79.756	0.00041
30.2819	0.1475		30.2916	-0.31207		30.2887	0.12351		79.7308	0.54572		79.7183	0.87484		79.7019	0.47311		0.3095	79.6019	-0.00071		0.2995	79.5942	-0.00017		0.2945	79.6554	0.00046
30.3151	0.14764		30.3242	-0.31221		30.322	0.1235		79.698	0.54584		79.6851	0.87517		79.6692	0.47329		0.34283	79.4963	-0.00068		0.33283	79.4922	-0.00017		0.32783	79.5547	0.00046
30.3482	0.14777		30.3569	-0.31224		30.3556	0.12353		79.664	0.54598		79.6515	0.87551		79.6365	0.47347		0.37617	79.3871	-0.00057		0.36617	79.3902	-8e-05		0.36117	79.4543	0.00034
30.3801	0.14791		30.3912	-0.31226		30.3884	0.12358		79.631	0.54616		79.6177	0.87583		79.6029	0.47365		0.4095	79.2793	-0.00049		0.3995	79.2865	-0.00012		0.3945	79.3555	0.00027
30.4148	0.14804		30.4235	-0.31229		30.4209	0.12361		79.5978	0.54634		79.5849	0.87609		79.5692	0.4738		0.44283	79.1748	-0.00038		0.43283	79.1848	-0.00033		0.42783	79.2555	0.00022
30.447	0.14812		30.457	-0.31231		30.4545	0.12364		79.5644	0.54651		79.5516	0.87633		79.5356	0.47394		0.47617	79.0701	-0.00032		0.46617	79.0863	-0.00028		0.46117	79.1524	0.00025
30.4804	0.14818		30.4901	-0.31236		30.4878	0.12364		79.5312	0.54668		79.5191	0.87656		79.5037	0.47415		0.5095	78.9634	-0.00028		0.4995	78.9851	-0.00038		0.4945	79.0481	0.00023
30.514	0.14823		30.5228	-0.31246		30.5214	0.12358		79.4991	0.5468		79.4861	0.87681		79.4702	0.47437		0.54283	78.8563	-0.00029		0.53283	78.8848	-0.00041		0.52783	78.9439	0.00027
30.5466	0.14821		30.556	-0.31257		30.5549	0.12351		79.4647	0.54691		79.452	0.87711		79.4359	0.47457		0.57617	78.75	-0.00028		0.56617	78.7835	-0.00039		0.56117	78.8395	0.00037
30.5803	0.14823		30.5901	-0.31275		30.5878	0.12345		79.433	0.54708		79.4192	0.87744		79.4032	0.47475		0.6095	78.6438	-0.00023		0.5995	78.6815	-0.00037		0.5945	78.7323	0.00033
30.614	0.14826		30.6229	-0.31291		30.6216	0.12343		79.3996	0.54727		79.3861	0.87776		79.3699	0.4749		0.64283	78.5371	-0.00028		0.63283	78.5779	-0.00035		0.62783	78.625	0.00029
30.6464	0.14826		30.6574	-0.31304		30.6546	0.12347		79.3658	0.54746		79.3532	0.87807		79.3366	0.47509		0.67617	78.4306	-0.00024		0.66617	78.4759	-0.00037		0.66117	78.5205	0.00022
30.6807	0.14827		30.6898	-0.31314		30.6869	0.12353		79.3313	0.54765		79.3192	0.87837		79.3041	0.4753		0.7095	78.3232	-0.00044		0.6995	78.3746	-0.00042		0.6945	78.4175	0.00023
30.7133	0.14825		30.7231	-0.31324		30.7209	0.1236		79.2994	0.54783		79.2862	0.87862		79.2697	0.47549		0.74283	78.216	-0.00046		0.73283	78.2718	-0.00042		0.72783	78.3141	0.00015
30.747	0.1483		30.7563	-0.31339		30.7544	0.12362		79.2647	0.54798		79.2525	0.87886		79.2375	0.47566		0.77617	78.1098	-0.00047		0.76617	78.168	-0.0004		0.76117	78.2121	0.0001
30.7811	0.14832		30.7892	-0.31356		30.7864	0.12359		79.2321	0.54817		79.2194	0.87912		79.2038	0.47584		0.8095	78.005	-0.00048		0.7995	78.0649	-0.00039		0.7945	78.1109	6e-05
30.8137	0.14832		30.8239	-0.31369		30.8204	0.12355		79.1989	0.54834		79.1872	0.87941		79.1702	0.47604		0.84283	77.9031	-0.00055		0.83283	77.9646	-0.00048		0.82783	78.0083	-5e-05
30.8472	0.1483		30.856	-0.31378		30.8543	0.12351		79.1654	0.54854		79.1531	0.87973		79.1372	0.47623		0.87617	77.8002	-0.00059		0.86617	77.8639	-0.00057		0.86117	77.9052	-5e-05
30.8816	0.14823		30.8895	-0.3138		30.8871	0.12344		79.1324	0.54874		79.12	0.88009		79.1036	0.47639		0.9095	77.6981	-0.00059		0.8995	77.7642	-0.0006		0.8945	77.8017	-4e-05
30.9144	0.1482		30.9223	-0.31383		30.9199	0.1234		79.0986	0.54892		79.0875	0.88042		79.0703	0.47653		0.94283	77.595	-0.00048		0.93291	77.6649	-0.00063		0.92783	77.6971	-2e-05
30.9484	0.14824		30.9553	-0.31392		30.9541	0.12337		79.0672	0.54909		79.0534	0.88075		79.0369	0.47669		0.97617	77.4903	-0.00045		0.96633	77.5644	-0.00059		0.96117	77.5939	0
30.9815	0.14823		30.9882	-0.31401		30.9868	0.12336		79.0328	0.54926		79.0208	0.88104		79.0037	0.47687		1.0095	77.3864	-0.00046		0.99967	77.4597	-0.00049		0.9945	77.491	0.00011
31.0145	0.14829		31.0215	-0.3141		31.0207	0.12342		78.9993	0.54946		78.9875	0.8813		78.9704	0.47705		1.04283	77.2831	-0.00053		1.033	77.3535	-0.00039		1.02783	77.3901	0.00017
31.0487	0.14836		31.0555	-0.31424		31.0533	0.12351		78.9665	0.54964		78.9542	0.88157		78.9372	0.47721		1.07617	77.1776	-0.0005		1.06633	77.2484	-0.00041		1.06117	77.2899	0.00012
31.0811	0.14849		31.0876	-0.3144		31.0863	0.12359		78.9335	0.54976		78.9206	0.88186		78.904	0.47734		1.1095	77.0726	-0.00061		1.09967	77.144	-0.00043		1.0945	77.1867	7e-05
31.1144	0.14866		31.1219	-0.31459		31.1198	0.12354		78.8998	0.54987		78.8877	0.88219		78.8716	0.4775		1.14283	76.9694	-0.00065		1.133	77.0402	-0.00043		1.12783	77.0828	7e-05
31.1469	0.14877		31.155	-0.31471		31.154	0.12347		78.8665	0.55001		78.8545	0.88253		78.8374	0.4777		1.17617	76.8669	-0.00053		1.16633	76.9377	-0.00039		1.16117	76.9782	0.0001
31.1797	0.14887		31.1885	-0.31482		31.1879	0.12343		78.8332	0.55012		78.8203	0.88284		78.8043	0.47793		1.2095	76.7663	-0.00046		1.19967	76.8339	-0.00026		1.1945	76.8733	0.00012
31.2138	0.14894		31.2206	-0.31495		31.2204	0.12343		78.7996	0.55027		78.7878	0.88313		78.7715	0.47815		1.24283	76.6628	-0.00051		1.233	76.728	-0.0002		1.22783	76.7673	5e-05
31.2461	0.149		31.2549	-0.31506		31.2543	0.12348		78.7679	0.55045		78.7544	0.88341		78.7371	0.47834		1.27617	76.5586	-0.00053		1.26633	76.622	-0.00032		1.26117	76.6597	-3e-05
31.2796	0.14911		31.2888	-0.31524		31.2869	0.12352		78.7344	0.55064		78.7223	0.88371		78.704	0.47853		1.3095	76.4541	-0.00053		1.29967	76.5145	-0.00017		1.2945	76.5541	-5e-05
31.3131	0.14927		31.3215	-0.31534		31.3202	0.12349		78.6998	0.55086		78.6884	0.88403		78.6715	0.47874		1.34283	76.3482	-0.00057		1.333	76.4057	-0.00011		1.32783	76.4493	4e-05
31.3452	0.14937		31.3558	-0.31541		31.3538	0.12348		78.6676	0.55109		78.655	0.88431		78.6379	0.47899		1.37617	76.2432	-0.00065		1.36633	76.2997	-1e-05		1.36117	76.3452	9e-05
31.3775	0.14943		31.3885	-0.31554		31.3882	0.12344		78.6345	0.55127		78.6216	0.8846		78.6052	0.47923		1.4095	76.1368	-0.00068		1.39967	76.1947	3e-05		1.3945	76.24	0.00012
31.4127	0.14944		31.421	-0.31569		31.4201	0.12338		78.6017	0.55145		78.5882	0.88485		78.5715	0.47944		1.44283	76.0312	-0.00063		1.433	76.0866	2e-05		1.42783	76.1347	0.00013
31.4452	0.14942		31.4561	-0.31587		31.4546	0.12332		78.5678	0.55165		78.5553	0.88512		78.5383	0.47964		1.47617	75.9248	-0.00061		1.46633	75.9757	6e-05		1.46117	76.0316	0.00014
31.4788	0.14939		31.4885	-0.31604		31.4878	0.12328		78.5346	0.55185		78.5231	0.88544		78.5052	0.47984		1.5095	75.8171	-0.00065		1.49967	75.8673	0.00013		1.4945	75.927	0.00026
31.5115	0.14944		31.5224	-0.31619		31.5207	0.12328		78.5012	0.55205		78.4885	0.88575		78.4714	0.48006		1.54283	75.7102	-0.00081		1.533	75.7605	0.00019		1.52783	75.8223	0.00032
31.5454	0.14948		31.5552	-0.31627		31.5536	0.12332		78.4679	0.55225		78.4551	0.88605		78.439	0.48029		1.57617	75.6041	-0.00076		1.56633	75.6532	0.00028		1.56117	75.7164	0.00035
31.5786	0.1495		31.589	-0.31632		31.5871	0.12336		78.4343	0.55242		78.4224	0.88632		78.4053	0.48054		1.6095	75.4985	-0.00058		1.59967	75.5446	0.00021		1.5945	75.6092	0.00042
31.6118	0.1495		31.6213	-0.31635		31.6206	0.12341		78.402	0.55262		78.3888	0.88656		78.3723	0.48072		1.64283	75.3913	-0.00056		1.633	75.4367	0.00021		1.62783	75.501	0.00051
31.6447	0.14957		31.6544	-0.31633		31.6538	0.12344		78.3686	0.55282		78.3558	0.88683		78.3392	0.48088		1.67617	75.2832	-0.00057		1.66633	75.328	0.00036		1.66117	75.3923	0.00043
31.6793	0.14966		31.688	-0.31637		31.6873	0.12346		78.3348	0.55302		78.3225	0.88714		78.3063	0.48103		1.7095	75.1729	-0.00055		1.69967	75.2192	0.00035		1.6945	75.2842	0.00047
31.7112	0.14978		31.7206	-0.31645		31.72	0.12348		78.3013	0.55325		78.29	0.88746		78.2737	0.48116		1.74283	75.0646	-0.00052		1.733	75.1107	0.00042		1.72783	75.1755	0.00057
31.7443	0.14993		31.7542	-0.31653		31.7528	0.12354		78.268	0.55349		78.2559	0.8878		78.2395	0.48134		1.77617	74.9564	-0.00047		1.76633	75.0033	0.00044		1.76117	75.0661	0.00069
31.7787	0.15002		31.7869	-0.31663		31.7861	0.12364		78.2345	0.55371		78.2225	0.88813		78.2062	0.48157		1.8095	74.8493	-0.00046		1.79967	74.8945	0.0005		1.7945	74.9583	0.00068
31.8109	0.15006		31.8207	-0.31673		31.8195	0.12375		78.2012	0.55393		78.19	0.88843		78.1733	0.48183		1.84283	74.7443	-0.0005		1.833	74.7837	0.00068		1.82797	74.8505	0.00075
31.8447	0.15015		31.8527	-0.31682		31.8522	0.12384		78.1689	0.55408		78.1562	0.88871		78.1398	0.48205		1.87617	74.6364	-0.0005		1.86633	74.671	0.00082		1.86133	74.7416	0.00086
31.8783	0.15023		31.8864	-0.3169		31.8853	0.1239		78.1349	0.55422		78.1238	0.88901		78.1059	0.48226		1.9095	74.5263	-0.00044		1.89967	74.5593	0.001		1.89467	74.6317	0.001
31.9117	0.15031		31.9204	-0.31699		31.9192	0.1239		78.1012	0.55441		78.0904	0.88931		78.0736	0.48246		1.94283	74.4175	-0.0005		1.933	74.4495	0.0011		1.928	74.5211	0.00099
31.9448	0.15041		31.9529	-0.31705		31.9511	0.1239		78.0693	0.55462		78.0574	0.88962		78.0393	0.48262		1.97617	74.3092	-0.00062		1.96633	74.3388	0.00111		1.96133	74.4104	0.00106
31.9787	0.15047		31.9869	-0.31708		31.9855	0.12394		78.035	0.55481		78.0242	0.88993		78.0063	0.48282		2.00965	74.2014	-0.00053		1.99967	74.2277	0.00113		1.99467	74.2997	0.00108
32.0111	0.15052		32.0188	-0.31715		32.0185	0.12397		78.002	0.55502		77.9907	0.89021		77.973	0.48302		2.043	74.0921	-0.00046		2.033	74.1173	0.00121		2.028	74.187	0.00121
32.045	0.15062		32.0523	-0.31721		32.0511	0.12403		77.9691	0.55521		77.9578	0.89051		77.9398	0.4832		2.07633	73.9807	-0.00052		2.06633	74.0079	0.00135		2.06133	74.0773	0.00122
32.0779	0.15073		32.0863	-0.31732		32.0848	0.12409		77.9353	0.55542		77.9246	0.89081		77.9061	0.48337		2.10967	73.8708	-0.00049		2.09967	73.8989	0.00144		2.09467	73.9656	0.00118
32.1114	0.15087		32.1185	-0.3175		32.1184	0.12415		77.9024	0.55564		77.8901	0.89111		77.8737	0.48356		2.143	73.7627	-0.00039		2.133	73.7902	0.00156		2.128	73.8545	0.00133
32.1439	0.15101		32.1529	-0.31763		32.152	0.12422		77.8692	0.55586		77.8571	0.8914		77.8399	0.48372		2.17633	73.6547	-0.00032		2.16633	73.6793	0.00177		2.16133	73.7458	0.00149
32.1763	0.15111		32.1869	-0.31777		32.1844	0.1243		77.8362	0.55606		77.8244	0.89167		77.8074	0.48391		2.20967	73.5448	-0.00025		2.19967	73.5684	0.00193		2.19467	73.6376	0.00167
32.2105	0.15111		32.2193	-0.31786		32.2185	0.12433		77.8035	0.55623		77.7914	0.89191		77.7741	0.48414		2.243	73.4352	-0.00024		2.233	73.4546	0.00211		2.228	73.5292	0.00173
32.243	0.15112		32.2524	-0.31788		32.2511	0.12442		77.769	0.5564		77.758	0.89216		77.7416	0.48438		2.27633	73.3256	-0.00016		2.26633	73.3406	0.00224		2.26133	73.4208	0.00177
32.2769	0.15116		32.285	-0.31797		32.2851	0.12446		77.7365	0.55655		77.7256	0.89244		77.7067	0.48463		2.30967	73.2166	-0.00019		2.29967	73.2268	0.00243		2.29467	73.3128	0.00185
32.3103	0.15121		32.3192	-0.31806		32.3169	0.12447		77.7029	0.55668		77.692	0.89274		77.6743	0.48488		2.343	73.1068	-0.00026		2.333	73.1143	0.00274		2.328	73.2043	0.00195
32.3437	0.15127		32.3525	-0.31816		32.3517	0.12444		77.67	0.55687		77.6582	0.89311		77.6411	0.48508		2.37633	72.9977	-0.00032		2.36633	73.0013	0.00278		2.36133	73.0937	0.00209
32.377	0.15138		32.3854	-0.31823		32.3847	0.1244		77.6371	0.55711		77.6251	0.89354		77.6081	0.48529		2.40967	72.8879	-0.00024		2.39967	72.8891	0.00289		2.39467	72.9821	0.00217
32.4114	0.15151		32.4188	-0.31825		32.418	0.12439		77.6042	0.55731		77.5922	0.89391		77.5749	0.48548		2.443	72.7787	-0.00022		2.433	72.7783	0.00301		2.428	72.8701	0.00229
32.4434	0.15166		32.4515	-0.31832		32.4518	0.12449		77.5705	0.55755		77.5582	0.89427		77.5407	0.48565		2.47633	72.6686	-5e-05		2.46633	72.6675	0.00311		2.46133	72.7584	0.00231
32.476	0.15179		32.4848	-0.31845		32.4845	0.12461		77.5377	0.55779		77.5256	0.8946		77.5083	0.48585		2.50967	72.5566	2e-05		2.49967	72.5597	0.00325		2.49467	72.6465	0.00231
32.5099	0.15186		32.5192	-0.31858		32.5182	0.12473		77.5039	0.55803		77.492	0.89489		77.4753	0.48605		2.543	72.4433	-1e-05		2.533	72.4541	0.00329		2.528	72.5352	0.00252
32.5431	0.15185		32.5523	-0.3187		32.5515	0.1248		77.4712	0.55823		77.4586	0.89519		77.4419	0.48628		2.57633	72.3297	0		2.56633	72.345	0.00354		2.56133	72.4265	0.00271
32.5763	0.1519		32.586	-0.31879		32.5848	0.12482		77.4374	0.55841		77.4254	0.8955		77.4098	0.48651		2.60967	72.216	2e-05		2.59967	72.2332	0.00363		2.59467	72.3167	0.00289
32.6095	0.152		32.6188	-0.31887		32.6179	0.12477		77.4048	0.55855		77.3924	0.89581		77.375	0.48671		2.643	72.1032	1e-05		2.633	72.1183	0.00393		2.628	72.2053	0.003
32.6425	0.1521		32.652	-0.31897		32.6516	0.12478		77.3706	0.55871		77.3586	0.89612		77.3408	0.48687		2.67633	71.9902	0.00012		2.66633	72.0026	0.00412		2.66133	72.093	0.00311
32.6758	0.15222		32.6851	-0.31903		32.6852	0.12481		77.3387	0.55891		77.3268	0.89646		77.309	0.48706		2.70967	71.877	0.00021		2.69967	71.8902	0.00429		2.69467	71.978	0.00315
32.7092	0.15232		32.7184	-0.31905		32.7179	0.12489		77.3048	0.55912		77.293	0.8968		77.276	0.48729		2.743	71.764	0.00023		2.733	71.7789	0.00449		2.728	71.8629	0.00321
32.742	0.1524		32.7514	-0.31909		32.7505	0.12499		77.2714	0.55937		77.2594	0.89715		77.242	0.4875		2.77633	71.6514	0.00023		2.76633	71.6689	0.0047		2.76133	71.7498	0.00334
32.7752	0.15249		32.7851	-0.31915		32.785	0.12508		77.2386	0.55962		77.2264	0.89749		77.2084	0.48769		2.80967	71.5412	7e-05		2.79967	71.5623	0.00469		2.79467	71.6346	0.00349
32.809	0.15258		32.8176	-0.31921		32.8176	0.12512		77.2041	0.55987		77.1936	0.89779		77.1756	0.48786		2.843	71.4305	0.00016		2.833	71.4553	0.00481		2.828	71.5215	0.00357
32.8429	0.15263		32.8519	-0.31928		32.8507	0.12515		77.1713	0.56011		77.1597	0.89806		77.1422	0.48802		2.87633	71.3192	0.00021		2.86633	71.3465	0.00502		2.86133	71.4115	0.00367
32.8747	0.15266		32.8842	-0.3194		32.8842	0.12519		77.1369	0.56033		77.1275	0.89835		77.109	0.48823		2.90967	71.2075	0.00031		2.89967	71.2382	0.00521		2.89467	71.3048	0.00378
32.909	0.15268		32.9165	-0.3195		32.9171	0.12522		77.1043	0.56051		77.0941	0.89865		77.0752	0.48842		2.943	71.0944	0.00034		2.933	71.1325	0.00535		2.928	71.1985	0.00382
32.9428	0.15271		32.9518	-0.31958		32.9509	0.12523		77.0711	0.56066		77.06	0.89898		77.0426	0.48859		2.97633	70.9835	0.00047		2.96633	71.0292	0.00552		2.96133	71.0892	0.00402
32.9762	0.1528		32.9841	-0.31964		32.9842	0.12525		77.0383	0.5608		77.0276	0.89929		77.0089	0.48872		3.00967	70.8727	0.00045		2.99981	70.924	0.00575		2.99467	70.9806	0.00425
33.0091	0.15294		33.0168	-0.31967		33.0177	0.12529		77.0049	0.56095		76.9949	0.89964		76.9756	0.48888		3.043	70.7584	0.00048		3.03317	70.819	0.00589		3.028	70.8716	0.00445
33.0419	0.15305		33.0503	-0.31972		33.0508	0.12537		76.9712	0.5611		76.9607	0.90003		76.9434	0.48905		3.07633	70.6473	0.00052		3.0665	70.7112	0.006		3.06133	70.7622	0.00482
33.0754	0.15317		33.0838	-0.31981		33.0834	0.12546		76.9387	0.56127		76.9279	0.9004		76.9093	0.48928		3.10967	70.5391	0.00056		3.09983	70.5995	0.0063		3.09467	70.6519	0.00513
33.1089	0.15326		33.1169	-0.31993		33.1159	0.12553		76.9049	0.56146		76.8943	0.90074		76.8766	0.48953		3.143	70.4325	0.00054		3.13317	70.4844	0.00658		3.128	70.544	0.0054
33.1414	0.15333		33.1501	-0.32005		33.1494	0.12556		76.8721	0.56164		76.8611	0.90105		76.8423	0.48979		3.17633	70.3239	0.0007		3.1665	70.3692	0.00678		3.16133	70.4351	0.00564
33.1751	0.15341		33.1841	-0.32015		33.1823	0.12554		76.8393	0.56188		76.8279	0.90136		76.8095	0.49005		3.20967	70.2154	0.00076		3.19983	70.2557	0.00701		3.19467	70.3253	0.00586
33.2082	0.15345		33.2168	-0.32023		33.2164	0.12549		76.8066	0.56213		76.7941	0.90167		76.7756	0.49027		3.243	70.1077	0.00074		3.23317	70.1468	0.00726		3.228	70.2127	0.00603
33.2418	0.15348		33.249	-0.32024		33.2499	0.12543		76.7723	0.56235		76.761	0.902		76.7438	0.49042		3.27633	70.0012	0.0008		3.2665	70.0411	0.00759		3.26133	70.0981	0.0062
33.2751	0.15353		33.2836	-0.32024		33.2831	0.12542		76.7389	0.56259		76.728	0.90232		76.7108	0.49057		3.30967	69.8948	0.00085		3.29983	69.9381	0.00793		3.29467	69.9858	0.00664
33.3081	0.15366		33.3156	-0.32028		33.3173	0.12546		76.7057	0.56282		76.6947	0.90267		76.6765	0.49077		3.343	69.7846	0.00092		3.33317	69.8357	0.00833		3.328	69.8733	0.00685
33.3416	0.15377		33.3495	-0.32034		33.3488	0.12554		76.6722	0.56299		76.6616	0.90305		76.6439	0.49103		3.37633	69.6727	0.001		3.3665	69.7378	0.00844		3.36133	69.7591	0.00693
33.3738	0.15389		33.3834	-0.32043		33.3829	0.1256		76.6394	0.56316		76.6281	0.90344		76.6107	0.4913		3.40967	69.5608	0.00107		3.39983	69.6352	0.00877		3.39467	69.6467	0.00723
33.4079	0.15396		33.4156	-0.32053		33.416	0.12563		76.6065	0.56337		76.5948	0.9038		76.5772	0.49154		3.443	69.449	0.00105		3.43317	69.525	0.0092		3.428	69.5354	0.0074
33.4407	0.15402		33.4488	-0.32058		33.4489	0.12566		76.5728	0.56357		76.5614	0.90411		76.5437	0.49177		3.47633	69.3389	0.00099		3.4665	69.416	0.00948		3.46133	69.4274	0.00767
33.4743	0.15407		33.4825	-0.32066		33.4829	0.12575		76.5401	0.56379		76.5281	0.9044		76.5108	0.49196		3.50967	69.2259	0.00103		3.49983	69.3044	0.00977		3.49467	69.3196	0.00793
33.5066	0.15415		33.5155	-0.32079		33.5157	0.12584		76.5075	0.56401		76.4947	0.90466		76.4773	0.49215		3.543	69.1148	0.00107		3.53317	69.1939	0.0101		3.528	69.2109	0.00827
33.5405	0.15427		33.5496	-0.32092		33.5492	0.12591		76.473	0.56422		76.4614	0.90491		76.4437	0.49237		3.57633	69.006	0.00106		3.5665	69.0817	0.01034		3.56133	69.0997	0.0086
33.5739	0.15432		33.5826	-0.32104		33.5831	0.12597		76.4405	0.56442		76.4291	0.90521		76.4112	0.49258		3.60967	68.9024	0.00122		3.59983	68.9696	0.01058		3.59467	68.9875	0.00871
33.6071	0.15429		33.6162	-0.32108		33.6155	0.12604		76.4072	0.56463		76.3961	0.90551		76.3773	0.49279		3.643	68.799	0.00114		3.63317	68.859	0.01084		3.628	68.8723	0.00892
33.6409	0.15431		33.6487	-0.32112		33.6496	0.12603		76.3736	0.56486		76.3625	0.90582		76.3444	0.49302		3.67633	68.6937	0.00121		3.6665	68.7501	0.01114		3.66133	68.7572	0.00925
33.6745	0.15432		33.6817	-0.32115		33.6819	0.12604		76.3412	0.56507		76.3291	0.90614		76.3106	0.49323		3.70967	68.5842	0.00135		3.69983	68.6429	0.01143		3.69467	68.6496	0.00954
33.7074	0.1544		33.7154	-0.32122		33.7158	0.12603		76.307	0.56528		76.2956	0.90646		76.2768	0.4934		3.743	68.4779	0.00146		3.73317	68.5359	0.01167		3.728	68.5479	0.00985
33.741	0.15452		33.7485	-0.3213		33.7493	0.12606		76.2737	0.56554		76.2628	0.90678		76.2451	0.49358		3.77633	68.3743	0.00144		3.7665	68.426	0.01192		3.76133	68.4455	0.01021
33.7735	0.15458		33.7821	-0.32141		33.7824	0.12615		76.2407	0.56575		76.2289	0.90712		76.2111	0.49373		3.80967	68.2654	0.00151		3.79983	68.316	0.01217		3.79467	68.3401	0.01046
33.8071	0.15459		33.8154	-0.3215		33.8153	0.12622		76.2079	0.56597		76.1968	0.90748		76.1774	0.49388		3.843	68.1564	0.0016		3.83317	68.205	0.01251		3.828	68.235	0.0109
33.8409	0.15461		33.8488	-0.32164		33.8485	0.12625		76.1743	0.56618		76.1629	0.90784		76.1454	0.49406		3.87633	68.0452	0.00168		3.8665	68.0963	0.01302		3.86141	68.1307	0.01137
33.8741	0.15468		33.8819	-0.32176		33.8821	0.12628		76.1415	0.5663		76.1288	0.90813		76.1127	0.49425		3.90967	67.9329	0.00173		3.89983	67.9885	0.0134		3.89483	68.0238	0.01165
33.9074	0.15484		33.9164	-0.3218		33.9156	0.12632		76.1072	0.56646		76.0962	0.90843		76.0786	0.49445		3.943	67.8217	0.00173		3.93317	67.8786	0.01386		3.92817	67.9169	0.01183
33.9411	0.1551		33.948	-0.32184		33.948	0.1264		76.0747	0.56666		76.0639	0.90873		76.0454	0.49469		3.97633	67.7172	0.00179		3.9665	67.767	0.01438		3.9615	67.8121	0.01205
33.9727	0.15525		33.9816	-0.32191		33.9816	0.1265		76.0413	0.56687		76.0302	0.90909		76.0113	0.49492		4.00967	67.6107	0.00186		3.99983	67.6541	0.01489		3.99483	67.7078	0.01233
34.006	0.15534		34.0151	-0.32202		34.0142	0.12654		76.0068	0.5671		75.997	0.90947		75.9785	0.49514		4.04308	67.5061	0.00186		4.03317	67.5404	0.01531		4.02817	67.6031	0.0128
34.0399	0.15539		34.0487	-0.32215		34.0483	0.12661		75.9737	0.56733		75.9631	0.90979		75.9446	0.49535		4.0765	67.4041	0.00189		4.06567	67.4263	0.0157		4.0615	67.4972	0.01324
34.0731	0.15537		34.0821	-0.32223		34.0818	0.12663		75.9408	0.56754		75.9298	0.91006		75.9116	0.49557		4.10983	67.3	0.00202		4.09817	67.3136	0.01612		4.09483	67.3911	0.0136
34.1064	0.15541		34.1157	-0.32226		34.1146	0.12664		75.9071	0.56774		75.8975	0.91031		75.8778	0.49581		4.14317	67.1908	0.00225		4.1315	67.2026	0.01657		4.12817	67.2828	0.01397
34.1399	0.15547		34.148	-0.32228		34.148	0.12672		75.8746	0.56795		75.8634	0.91055		75.845	0.49604		4.1765	67.0781	0.00239		4.16483	67.0916	0.01693		4.1615	67.1748	0.01431
34.1731	0.1556		34.1814	-0.32236		34.1818	0.12675		75.8416	0.56813		75.8312	0.91086		75.8107	0.49624		4.20983	66.9685	0.00247		4.19817	66.9843	0.01718		4.19483	67.0664	0.01458
34.206	0.15571		34.2148	-0.32247		34.2136	0.12681		75.8084	0.56831		75.7977	0.91116		75.7788	0.49642		4.24317	66.8575	0.00256		4.2315	66.8816	0.01758		4.22817	66.9585	0.01503
34.2384	0.15581		34.2483	-0.3226		34.2479	0.12689		75.7748	0.56851		75.7637	0.91148		75.7459	0.49657		4.2765	66.7471	0.00269		4.26483	66.7776	0.01805		4.2615	66.8516	0.01535
34.273	0.15591		34.2811	-0.32275		34.2811	0.12694		75.7411	0.56869		75.731	0.91182		75.7122	0.49677		4.30983	66.6407	0.00275		4.29817	66.67	0.0185		4.29483	66.7437	0.01574
34.3056	0.15593		34.3145	-0.32281		34.3151	0.12695		75.7079	0.56886		75.6977	0.91215		75.6792	0.49701		4.34317	66.5335	0.00286		4.3315	66.5571	0.01879		4.32817	66.6349	0.01618
34.3389	0.15596		34.3477	-0.32286		34.3484	0.12696		75.6756	0.56904		75.6646	0.9125		75.6458	0.49723		4.3765	66.4237	0.00298		4.36483	66.4417	0.01929		4.3615	66.5286	0.01663
34.3722	0.15603		34.3809	-0.32292		34.3813	0.12703		75.6426	0.56923		75.6311	0.91282		75.6116	0.49746		4.40983	66.3141	0.00308		4.39817	66.3227	0.01969		4.39483	66.4184	0.01707
34.4055	0.1561		34.414	-0.32296		34.4147	0.12713		75.6091	0.56948		75.5991	0.91313		75.5786	0.49765		4.44317	66.2101	0.00312		4.4315	66.2028	0.02012		4.42817	66.305	0.0175
34.4391	0.15621		34.4479	-0.32302		34.4472	0.12726		75.576	0.56975		75.5652	0.91344		75.5455	0.49784		4.4765	66.1088	0.00305		4.46483	66.0884	0.02042		4.4615	66.1904	0.01797
34.4719	0.15636		34.4808	-0.32309		34.4805	0.12736		75.5427	0.57003		75.532	0.91377		75.512	0.49805		4.50983	66.004	0.00314		4.49817	65.9787	0.02085		4.49483	66.0781	0.01851
34.5045	0.15652		34.514	-0.32316		34.5137	0.12738		75.5098	0.57025		75.4981	0.91414		75.4788	0.49828		4.54317	65.8901	0.00318		4.5315	65.8705	0.02156		4.52817	65.9669	0.01896
34.5378	0.1566		34.5472	-0.32331		34.5472	0.12739		75.4759	0.57044		75.465	0.91449		75.4459	0.49853		4.5765	65.7747	0.00341		4.56483	65.7585	0.02212		4.5615	65.8556	0.01951
34.5718	0.15656		34.5804	-0.32339		34.5801	0.12747		75.4438	0.57063		75.4309	0.91484		75.4126	0.49875		4.60983	65.6598	0.00363		4.59817	65.644	0.02271		4.59483	65.7458	0.02
34.6047	0.15652		34.6145	-0.32347		34.6133	0.12753		75.4095	0.57085		75.3994	0.91515		75.3794	0.49896		4.64317	65.5401	0.00399		4.6315	65.5267	0.02312		4.62817	65.6373	0.02052
34.639	0.15649		34.6459	-0.32352		34.6464	0.12754		75.3765	0.57106		75.3651	0.91546		75.3466	0.49914		4.6765	65.4214	0.00409		4.66483	65.4039	0.02387		4.6615	65.5315	0.02109
34.6716	0.15653		34.68	-0.32352		34.68	0.12755		75.3433	0.57126		75.3333	0.91576		75.3127	0.49933		4.70983	65.3054	0.00425		4.69817	65.2822	0.02445		4.69483	65.4222	0.02168
34.7054	0.15664		34.7132	-0.3236		34.7138	0.12753		75.3108	0.57148		75.2988	0.91607		75.2793	0.49954		4.74317	65.1906	0.00435		4.7315	65.1701	0.02512		4.72817	65.3136	0.02216
34.7384	0.15679		34.7462	-0.3237		34.7471	0.12751		75.2772	0.57172		75.2661	0.91638		75.2468	0.49976		4.7765	65.0717	0.00449		4.76483	65.064	0.0259		4.7615	65.2039	0.02269
34.7722	0.1569		34.7799	-0.32376		34.7805	0.12753		75.2439	0.572		75.2323	0.91667		75.2133	0.5		4.80983	64.9505	0.00461		4.79817	64.9539	0.02659		4.79483	65.0935	0.02334
34.8047	0.15696		34.8129	-0.32381		34.8135	0.12762		75.2101	0.57227		75.1991	0.91697		75.1798	0.50023		4.84317	64.8349	0.0047		4.8315	64.8355	0.02718		4.82817	64.9791	0.0239
34.8376	0.15699		34.8463	-0.3239		34.8467	0.12774		75.1766	0.57244		75.1661	0.91733		75.1476	0.50043		4.8765	64.7159	0.00476		4.86483	64.7149	0.02788		4.8615	64.8604	0.02455
34.8715	0.157		34.8795	-0.32401		34.8797	0.12784		75.1436	0.57261		75.1326	0.91772		75.1134	0.50061		4.90983	64.6013	0.00478		4.89817	64.5951	0.02868		4.89483	64.7393	0.02521
34.905	0.15701		34.9134	-0.32416		34.9124	0.12791		75.1113	0.57275		75.0993	0.91811		75.0805	0.50079		4.94317	64.4863	0.00518		4.9315	64.4725	0.02937		4.92733	64.6174	0.02586
34.938	0.15704		34.9466	-0.32425		34.9459	0.12791		75.0767	0.57291		75.0654	0.91844		75.0472	0.50099		4.9765	64.3655	0.00538		4.96483	64.3511	0.03003		4.95983	64.4944	0.02669
34.9716	0.15712		34.9797	-0.32432		34.9792	0.12788		75.0443	0.5731		75.0339	0.91875		75.0141	0.5012		5.00983	64.2453	0.00552		4.99817	64.2334	0.03061		4.99317	64.3783	0.02752
35.0051	0.15719		35.0123	-0.32442		35.0127	0.12783		75.0109	0.57327		74.9997	0.91908		74.981	0.5014		5.04317	64.1251	0.00571		5.03154	64.1083	0.03113		5.0265	64.2642	0.02805
35.0376	0.15732		35.0463	-0.32451		35.0466	0.12783		74.9778	0.57347		74.9664	0.91944		74.948	0.50165		5.0765	64.0046	0.00579		5.065	63.9848	0.03193		5.05983	64.1416	0.02884
35.071	0.15741		35.0793	-0.32462		35.0798	0.12784		74.9442	0.57369		74.9336	0.91975		74.9146	0.50191		5.109	63.8832	0.00593		5.09833	63.8624	0.03286		5.09317	64.0252	0.02963
35.1037	0.15746		35.1131	-0.32473		35.1135	0.1279		74.9108	0.57396		74.9002	0.92002		74.8807	0.50214		5.1415	63.7604	0.00599		5.13167	63.7462	0.03363		5.1265	63.9104	0.0304
35.1384	0.15749		35.1453	-0.32483		35.1463	0.12795		74.8777	0.57424		74.8675	0.92032		74.8478	0.50237		5.17483	63.6381	0.00617		5.165	63.6271	0.03435		5.15983	63.799	0.03117
35.171	0.15756		35.1791	-0.32492		35.1796	0.12802		74.8443	0.57447		74.8343	0.92065		74.8147	0.50259		5.20817	63.5186	0.00628		5.19833	63.5074	0.03513		5.19317	63.6868	0.03216
35.2039	0.15764		35.2127	-0.32501		35.2132	0.12807		74.8112	0.57467		74.7998	0.92096		74.7805	0.50283		5.2415	63.4093	0.00645		5.23167	63.3859	0.03598		5.2265	63.5735	0.03309
35.2372	0.15768		35.2454	-0.32509		35.2459	0.12817		74.7779	0.57488		74.7673	0.92131		74.7475	0.50309		5.27483	63.3024	0.0067		5.265	63.2664	0.03686		5.25983	63.4567	0.03406
35.2707	0.1577		35.2791	-0.32511		35.2797	0.12825		74.7446	0.57511		74.7344	0.92166		74.7135	0.50335		5.30817	63.1896	0.00674		5.29833	63.1527	0.03772		5.29317	63.338	0.03488
35.3048	0.15774		35.3122	-0.32515		35.3113	0.12834		74.7116	0.57535		74.7008	0.92197		74.6804	0.50353		5.3415	63.0751	0.00689		5.33167	63.0389	0.0387		5.3265	63.2201	0.03555
35.337	0.15784		35.3451	-0.32523		35.3465	0.12839		74.6786	0.57556		74.6666	0.9223		74.6478	0.50369		5.37483	62.9587	0.00716		5.365	62.9265	0.03961		5.35983	63.1039	0.03638
35.3702	0.158		35.3786	-0.32533		35.3792	0.12837		74.6451	0.57576		74.6346	0.92265		74.6151	0.50386		5.40817	62.8496	0.00733		5.39833	62.818	0.04054		5.39317	62.9907	0.0373
35.4034	0.15809		35.4113	-0.32547		35.4123	0.12834		74.6122	0.57597		74.601	0.92295		74.5809	0.50403		5.4415	62.7352	0.00759		5.43167	62.7135	0.04154		5.4265	62.8804	0.03834
35.4361	0.15812		35.4451	-0.32563		35.4472	0.12836		74.5785	0.57618		74.5671	0.92329		74.5474	0.50422		5.47483	62.6127	0.00771		5.465	62.6094	0.04236		5.45983	62.767	0.03909
35.4701	0.15811		35.4783	-0.32575		35.4791	0.12839		74.5452	0.5764		74.5348	0.92365		74.5147	0.50443		5.50817	62.4949	0.00788		5.49833	62.5052	0.04336		5.49317	62.6533	0.04018
35.5029	0.15814		35.5119	-0.32582		35.5114	0.12846		74.5118	0.57665		74.5017	0.92399		74.4813	0.50461		5.5415	62.3785	0.00815		5.53167	62.3987	0.04439		5.5265	62.5434	0.0414
35.5373	0.15821		35.5449	-0.32588		35.5453	0.12852		74.4793	0.57687		74.4676	0.92432		74.4476	0.50484		5.57483	62.2681	0.00833		5.565	62.2863	0.04561		5.55983	62.4273	0.04258
35.5691	0.1583		35.578	-0.32596		35.5787	0.12855		74.4457	0.57712		74.4352	0.92463		74.4152	0.50509		5.60817	62.161	0.00852		5.59833	62.1679	0.04688		5.59317	62.3072	0.04377
35.6023	0.15835		35.612	-0.32601		35.6117	0.12855		74.4127	0.57739		74.4017	0.92495		74.3807	0.50533		5.6415	62.0501	0.00874		5.63167	62.047	0.04814		5.6265	62.1917	0.0451
35.6362	0.15841		35.6447	-0.32611		35.6454	0.12853		74.3797	0.57764		74.3688	0.92529		74.3481	0.50559		5.67483	61.9404	0.009		5.665	61.9271	0.04929		5.65983	62.0762	0.04634
35.6699	0.15844		35.6778	-0.3263		35.6787	0.12852		74.3457	0.57786		74.3355	0.92565		74.3151	0.50585		5.70817	61.8307	0.0092		5.69833	61.8115	0.05061		5.69317	61.9598	0.04736
35.7018	0.15847		35.7113	-0.32647		35.7121	0.12853		74.3126	0.57811		74.3017	0.92604		74.2812	0.5061		5.7415	61.7192	0.00918		5.73167	61.696	0.05208		5.7265	61.8384	0.04851
35.7361	0.15843		35.7448	-0.32658		35.7458	0.12855		74.2799	0.57835		74.2688	0.92642		74.2481	0.50632		5.77483	61.6078	0.00944		5.765	61.5857	0.05346		5.75983	61.722	0.04966
35.7686	0.15839		35.7783	-0.32669		35.7779	0.12858		74.246	0.57854		74.2355	0.92679		74.2148	0.50654		5.80817	61.4994	0.00967		5.79833	61.4741	0.05477		5.79317	61.6099	0.05076
35.8038	0.15835		35.8106	-0.32674		35.8119	0.12858		74.213	0.57872		74.2022	0.92715		74.1831	0.50678		5.8415	61.3946	0.00977		5.83167	61.3588	0.05595		5.8265	61.4975	0.05205
35.8364	0.15838		35.8452	-0.32681		35.8454	0.12857		74.1802	0.57888		74.1694	0.92752		74.1491	0.50701		5.87483	61.2862	0.01001		5.865	61.2481	0.05732		5.85983	61.3841	0.05326
35.8698	0.15847		35.8778	-0.32692		35.8784	0.12857		74.1467	0.57907		74.1358	0.92788		74.1149	0.50726		5.90817	61.1708	0.0103		5.89833	61.1423	0.05873		5.89318	61.2742	0.05476
35.902	0.15855		35.911	-0.32701		35.9114	0.1286		74.1135	0.57934		74.1022	0.92821		74.0822	0.50751		5.9415	61.0592	0.01052		5.93167	61.0278	0.06017		5.92667	61.1659	0.05616
35.9362	0.1586		35.9445	-0.32709		35.9452	0.1286		74.0802	0.57962		74.0699	0.92852		74.0487	0.50775		5.97483	60.9534	0.01079		5.965	60.9178	0.06163		5.96	61.0633	0.05761
35.9691	0.15866		35.977	-0.32724		35.978	0.12861		74.0468	0.57992		74.0366	0.92884		74.0157	0.508		6.00817	60.8462	0.01108		5.99833	60.8104	0.06289		5.99333	60.9559	0.05887
36.0022	0.15869		36.0108	-0.32742		36.0121	0.12865		74.0128	0.58018		74.0031	0.92917		73.9831	0.50824		6.0415	60.7373	0.01136		6.03167	60.7018	0.06436		6.02667	60.8437	0.06013
36.0352	0.15874		36.0438	-0.32757		36.0446	0.1287		73.9801	0.58042		73.9687	0.92956		73.9488	0.50849		6.07484	60.6284	0.01166		6.065	60.6012	0.0659		6.06	60.7375	0.06141
36.0691	0.15881		36.0771	-0.32768		36.0779	0.12874		73.9474	0.58063		73.9366	0.92995		73.9171	0.50871		6.10833	60.5156	0.01189		6.09833	60.5052	0.06742		6.09333	60.6311	0.06268
36.1021	0.15885		36.1102	-0.32774		36.1114	0.12875		73.9137	0.58083		73.9035	0.93031		73.8828	0.50895		6.14167	60.4029	0.01204		6.13167	60.4029	0.06934		6.12667	60.524	0.06402
36.1349	0.1589		36.1433	-0.32784		36.1444	0.12876		73.8814	0.58105		73.8701	0.93066		73.8504	0.5092		6.175	60.2963	0.01218		6.165	60.2991	0.07139		6.16	60.4117	0.06563
36.1692	0.15899		36.1758	-0.328		36.1779	0.12876		73.8478	0.58129		73.8366	0.93101		73.8169	0.50945		6.20833	60.1882	0.01249		6.19833	60.1904	0.07309		6.19333	60.296	0.0673
36.2024	0.15907		36.2103	-0.32815		36.2111	0.12878		73.8138	0.58153		73.8035	0.93136		73.7833	0.50966		6.24167	60.0824	0.01259		6.23167	60.0804	0.07469		6.22667	60.1801	0.06913
36.2348	0.15917		36.2436	-0.32834		36.2449	0.1288		73.7802	0.58179		73.7704	0.93173		73.7508	0.50984		6.275	59.9753	0.0127		6.265	59.9723	0.07648		6.26	60.0695	0.07085
36.2681	0.15927		36.2768	-0.32851		36.2775	0.1288		73.7469	0.58204		73.7382	0.93212		73.7173	0.51003		6.30833	59.8687	0.01306		6.29833	59.8729	0.07819		6.29333	59.9635	0.07232
36.3012	0.15932		36.3103	-0.32862		36.3109	0.12886		73.7148	0.58227		73.703	0.9325		73.6841	0.51026		6.34167	59.7579	0.01346		6.33167	59.7721	0.08005		6.32667	59.8597	0.0742
36.3346	0.15932		36.3431	-0.32873		36.3451	0.12892		73.6806	0.58248		73.6706	0.93283		73.65	0.51049		6.375	59.6518	0.01377		6.365	59.6653	0.08204		6.36	59.754	0.07621
36.3678	0.15931		36.3758	-0.32885		36.377	0.12897		73.6478	0.5827		73.6373	0.93314		73.6176	0.51073		6.40833	59.5474	0.01412		6.39833	59.5572	0.0844		6.39333	59.6428	0.07818
36.4012	0.15933		36.4098	-0.32898		36.41	0.12902		73.6139	0.58288		73.6039	0.93345		73.5848	0.51098		6.44167	59.4461	0.01436		6.43167	59.45	0.08696		6.42667	59.5269	0.08043
36.4349	0.15938		36.4421	-0.3291		36.4437	0.12905		73.5813	0.58309		73.5715	0.93382		73.5506	0.51123		6.475	59.3492	0.0147		6.465	59.3415	0.08893		6.46	59.4153	0.08284
36.4675	0.15942		36.476	-0.3292		36.4773	0.12909		73.5476	0.58336		73.5376	0.93421		73.518	0.51149		6.50833	59.2538	0.01497		6.49833	59.2358	0.09111		6.49333	59.3064	0.08443
36.5009	0.15949		36.5091	-0.32934		36.5101	0.12912		73.5147	0.58368		73.5037	0.93462		73.4838	0.51176		6.54167	59.1511	0.01538		6.53167	59.1385	0.09357		6.52667	59.1959	0.08622
36.5341	0.15957		36.5426	-0.32946		36.5432	0.12912		73.481	0.58395		73.4714	0.935		73.4506	0.51201		6.575	59.0409	0.01559		6.565	59.043	0.0958		6.56	59.0838	0.08809
36.5678	0.15964		36.5754	-0.32961		36.5767	0.12907		73.4479	0.58422		73.4381	0.93534		73.418	0.51223		6.60833	58.928	0.01592		6.59833	58.9484	0.0983		6.59333	58.9791	0.08978
36.6008	0.15971		36.6093	-0.32977		36.6099	0.12901		73.4159	0.58441		73.4044	0.93567		73.3846	0.51241		6.64167	58.8194	0.01639		6.63167	58.8525	0.10106		6.62667	58.8776	0.09193
36.6337	0.15974		36.6422	-0.32989		36.6442	0.12898		73.3814	0.58456		73.3716	0.93602		73.3505	0.5126		6.675	58.7178	0.01692		6.665	58.7516	0.10329		6.66	58.7809	0.09434
36.6675	0.15974		36.675	-0.33006		36.6777	0.12896		73.3487	0.58476		73.3382	0.93633		73.3179	0.5128		6.70833	58.6096	0.01745		6.69833	58.6485	0.10584		6.69333	58.6797	0.09629
36.7014	0.15978		36.7092	-0.3302		36.7103	0.1289		73.3155	0.58502		73.3048	0.93661		73.2848	0.513		6.74167	58.4985	0.01785		6.73167	58.5409	0.10836		6.72667	58.5762	0.09886
36.7334	0.15986		36.7432	-0.33029		36.7446	0.12883		73.2819	0.58522		73.2728	0.93692		73.2515	0.5132		6.775	58.3943	0.01818		6.765	58.4341	0.11053		6.76	58.4702	0.10129
36.7672	0.15991		36.7756	-0.33033		36.7773	0.12874		73.2485	0.58545		73.2392	0.93728		73.2163	0.51339		6.80833	58.286	0.01852		6.79833	58.3229	0.11304		6.79333	58.3623	0.10357
36.8001	0.15994		36.8084	-0.33036		36.8111	0.12868		73.216	0.5857		73.2049	0.93766		73.1845	0.5136		6.84167	58.177	0.01894		6.83167	58.2152	0.11581		6.82667	58.2523	0.10581
36.8342	0.15998		36.8422	-0.33047		36.8441	0.12873		73.1821	0.58597		73.173	0.93804		73.1506	0.51382		6.875	58.0725	0.01938		6.865	58.1082	0.11881		6.86	58.1414	0.10822
36.8671	0.16006		36.8748	-0.33069		36.878	0.1288		73.1494	0.58628		73.1386	0.93841		73.1188	0.51407		6.90833	57.9741	0.01974		6.89833	57.999	0.12175		6.89333	58.0373	0.11085
36.9	0.16013		36.9086	-0.33089		36.9103	0.12886		73.1154	0.58659		73.1059	0.93876		73.0853	0.51437		6.94167	57.8705	0.02011		6.93167	57.8902	0.12489		6.92667	57.9329	0.1134
36.9335	0.1602		36.9429	-0.33103		36.9445	0.12886		73.0816	0.58681		73.0722	0.93911		73.0515	0.51465		6.975	57.7614	0.02073		6.965	57.7851	0.1282		6.96	57.8233	0.11596
36.9673	0.1602		36.9753	-0.33114		36.9769	0.12876		73.0491	0.58704		73.0387	0.93942		73.0174	0.51486		7.00833	57.6515	0.02091		6.99833	57.6842	0.1316		6.99333	57.7164	0.11798
37.0006	0.16016		37.0078	-0.33125		37.0109	0.12869		73.016	0.58732		73.0063	0.93977		72.9853	0.51506		7.04167	57.546	0.02151		7.03167	57.5871	0.13517		7.02667	57.6078	0.12055
37.0339	0.16013		37.0415	-0.3314		37.0443	0.12873		72.9824	0.5876		72.9724	0.94011		72.9526	0.51525		7.075	57.4462	0.02215		7.065	57.4905	0.13857		7.06	57.5009	0.12341
37.0678	0.16018		37.0752	-0.33161		37.0764	0.12879		72.9488	0.58784		72.9394	0.94045		72.9194	0.51548		7.10833	57.3471	0.02286		7.09846	57.3866	0.14145		7.09333	57.3967	0.12621
37.1005	0.16021		37.1082	-0.33176		37.1092	0.12886		72.9155	0.58806		72.9058	0.94079		72.8859	0.51574		7.14167	57.2511	0.02355		7.13183	57.2856	0.14472		7.12667	57.2979	0.12877
37.1333	0.16025		37.142	-0.33191		37.1433	0.12891		72.8829	0.58823		72.873	0.94112		72.8529	0.51601		7.175	57.1514	0.02409		7.16517	57.1846	0.14798		7.16	57.1994	0.13229
37.1676	0.16026		37.1743	-0.33204		37.176	0.12888		72.8498	0.58844		72.8397	0.94144		72.8193	0.51629		7.20833	57.0476	0.02472		7.1985	57.0807	0.1513		7.19333	57.102	0.13525
37.2007	0.16028		37.2082	-0.3322		37.209	0.12885		72.817	0.58869		72.8064	0.94184		72.7866	0.51656		7.24167	56.9446	0.02522		7.23183	56.9757	0.15466		7.22667	57.0098	0.13838
37.2337	0.16029		37.2417	-0.33235		37.2424	0.1288		72.7822	0.58894		72.7742	0.94224		72.7532	0.51683		7.275	56.839	0.02576		7.26517	56.8715	0.15758		7.26	56.9153	0.14154
37.2662	0.16035		37.2749	-0.33252		37.2765	0.12872		72.7506	0.58922		72.74	0.9426		72.7196	0.51712		7.30833	56.7307	0.02649		7.2985	56.7674	0.1605		7.29333	56.817	0.145
37.3008	0.1604		37.3073	-0.33266		37.3097	0.12861		72.7169	0.5895		72.7066	0.94291		72.6859	0.51744		7.34167	56.6233	0.02721		7.33183	56.6698	0.16451		7.32667	56.7135	0.14801
37.3329	0.16041		37.3413	-0.3328		37.3431	0.12853		72.6828	0.5898		72.6734	0.94326		72.6532	0.51775		7.375	56.5218	0.02809		7.36517	56.5755	0.16818		7.36	56.6055	0.15159
37.3661	0.16045		37.374	-0.33294		37.3774	0.12847		72.6498	0.5901		72.6402	0.94363		72.619	0.51801		7.40833	56.4213	0.02839		7.3985	56.4743	0.17084		7.39333	56.497	0.15495
37.4002	0.16047		37.4077	-0.33308		37.4096	0.12846		72.6175	0.59036		72.607	0.94405		72.5861	0.51823		7.44167	56.3278	0.02892		7.43183	56.3759	0.17414		7.42667	56.3927	0.15831
37.433	0.16047		37.4399	-0.33323		37.4433	0.12852		72.5838	0.59063		72.5739	0.94448		72.5518	0.51847		7.475	56.2402	0.02962		7.46517	56.2756	0.17776		7.46	56.2918	0.16185
37.4671	0.16047		37.474	-0.33335		37.4761	0.12856		72.5506	0.59094		72.5407	0.94487		72.5194	0.5187		7.50833	56.1479	0.03032		7.4985	56.1729	0.18166		7.49333	56.1898	0.16527
37.4999	0.16045		37.5074	-0.33347		37.5091	0.12857		72.5172	0.59119		72.5074	0.94521		72.485	0.51892		7.54167	56.0523	0.03132		7.53183	56.0713	0.18583		7.52667	56.0885	0.16866
37.5336	0.16043		37.54	-0.33362		37.5428	0.12854		72.4844	0.59146		72.4738	0.94552		72.4535	0.5191		7.575	55.956	0.03233		7.56517	55.9722	0.18951		7.56	55.9843	0.17239
37.5666	0.16045		37.573	-0.33377		37.5757	0.12853		72.4505	0.59171		72.4416	0.94583		72.4196	0.51929		7.60833	55.8541	0.03341		7.5985	55.8713	0.19346		7.59333	55.8805	0.17607
37.5997	0.16046		37.6063	-0.33398		37.6092	0.12855		72.4172	0.59194		72.408	0.94616		72.3864	0.51952		7.64167	55.7473	0.03457		7.63183	55.768	0.19772		7.62667	55.7799	0.17937
37.6327	0.16047		37.64	-0.33421		37.6414	0.12857		72.3838	0.59221		72.3741	0.9465		72.3528	0.51978		7.675	55.6381	0.03546		7.66517	55.661	0.2014		7.66	55.6819	0.18337
37.6664	0.16043		37.6735	-0.33438		37.6756	0.12856		72.3503	0.59247		72.3407	0.94685		72.3203	0.52005		7.70833	55.5269	0.03646		7.6985	55.5559	0.20488		7.69333	55.5812	0.18774
37.6998	0.16036		37.7065	-0.33451		37.7088	0.12853		72.3173	0.59269		72.3082	0.94724		72.2864	0.52031		7.74167	55.4172	0.03733		7.73183	55.4497	0.20904		7.72667	55.4777	0.19135
37.7337	0.16029		37.7403	-0.33463		37.7427	0.12851		72.2833	0.59293		72.2749	0.9476		72.254	0.52058		7.775	55.3114	0.03836		7.76517	55.3441	0.21293		7.76	55.3737	0.19464
37.7662	0.1603		37.7729	-0.33471		37.7755	0.12852		72.2511	0.59319		72.2418	0.94798		72.2201	0.52085		7.80833	55.2129	0.03919		7.7985	55.2391	0.21605		7.79333	55.2704	0.19856
37.7998	0.16037		37.8067	-0.33482		37.8083	0.12857		72.2169	0.59348		72.2081	0.94836		72.1864	0.5211		7.84167	55.113	0.03989		7.83183	55.1341	0.22026		7.82667	55.1627	0.20252
37.8329	0.16047		37.8388	-0.33499		37.8422	0.12863		72.1838	0.59377		72.1753	0.94874		72.1547	0.52135		7.875	55.0119	0.04104		7.86517	55.0284	0.22354		7.86	55.0586	0.20621
37.8659	0.16052		37.8734	-0.33515		37.875	0.12862		72.1506	0.59403		72.1422	0.94911		72.1207	0.52159		7.90833	54.9117	0.04215		7.8985	54.9234	0.2267		7.89333	54.9574	0.21011
37.899	0.16052		37.9061	-0.33529		37.9083	0.12858		72.1173	0.59422		72.1083	0.94944		72.0874	0.52181		7.94167	54.8139	0.04307		7.93183	54.8205	0.23019		7.92667	54.8574	0.21496
37.9329	0.16049		37.9391	-0.3354		37.9417	0.12851		72.0841	0.59441		72.076	0.94978		72.0543	0.52205		7.975	54.7186	0.04427		7.96517	54.7199	0.23379		7.96011	54.759	0.21893
37.9649	0.16046		37.9723	-0.3355		37.9748	0.12846		72.0503	0.59465		72.0424	0.95013		72.021	0.52229		8.00833	54.6259	0.04589		7.9985	54.6202	0.23767		7.9935	54.6674	0.22235
37.9988	0.16045		38.0063	-0.33562		38.0082	0.12848		72.0181	0.59491		72.0088	0.95051		71.9883	0.52256		8.04167	54.5289	0.04747		8.03183	54.5244	0.24123		8.02683	54.5743	0.22628
38.0326	0.16043		38.0389	-0.33578		38.0406	0.12856		71.9847	0.5952		71.9757	0.95088		71.9552	0.52284		8.075	54.4304	0.04894		8.06517	54.434	0.24511		8.06017	54.4772	0.22988
38.0658	0.16039		38.072	-0.33597		38.0746	0.12863		71.9516	0.59548		71.9417	0.95123		71.9222	0.52312		8.10833	54.3298	0.05029		8.0985	54.3413	0.24949		8.0935	54.3773	0.23426
38.0998	0.16039		38.1056	-0.33619		38.1073	0.12862		71.9179	0.59573		71.9094	0.95156		71.8881	0.52343		8.14176	54.2257	0.05182		8.13183	54.2443	0.25336		8.12683	54.2714	0.23856
38.1328	0.1604		38.1384	-0.33646		38.1413	0.12858		71.8851	0.59596		71.8757	0.95191		71.8543	0.52376		8.17517	54.1168	0.05357		8.16517	54.1486	0.25772		8.16017	54.1664	0.24258
38.1655	0.16044		38.1729	-0.33667		38.1745	0.12853		71.8511	0.59621		71.8431	0.95233		71.8216	0.52405		8.2085	54.0101	0.05519		8.1985	54.0508	0.26267		8.1935	54.0623	0.24662
38.1996	0.16044		38.206	-0.33681		38.207	0.12854		71.819	0.59651		71.8095	0.95276		71.7881	0.52427		8.24183	53.9042	0.05634		8.23183	53.9477	0.26717		8.22683	53.9574	0.25088
38.2321	0.16042		38.2379	-0.33692		38.241	0.12857		71.7845	0.59684		71.7764	0.95318		71.7541	0.52445		8.27517	53.8013	0.05807		8.26517	53.8449	0.27101		8.26017	53.8519	0.25479
38.2661	0.16038		38.2715	-0.33704		38.2731	0.12859		71.7511	0.59711		71.7425	0.95361		71.7212	0.52467		8.3085	53.6916	0.05985		8.2985	53.7454	0.27495		8.2935	53.7529	0.25887
38.2985	0.16031		38.3054	-0.33723		38.3073	0.12857		71.7185	0.59731		71.7096	0.95401		71.6883	0.52491		8.34183	53.5836	0.06157		8.33183	53.6468	0.27905		8.32683	53.6543	0.26313
38.3325	0.16023		38.3385	-0.33753		38.3402	0.12847		71.6851	0.59754		71.6766	0.95437		71.6547	0.52518		8.37517	53.4813	0.06351		8.36517	53.544	0.28352		8.36017	53.5575	0.26694
38.3664	0.1602		38.3725	-0.33779		38.3747	0.12839		71.6528	0.59779		71.6428	0.95469		71.6209	0.52544		8.4085	53.3804	0.06557		8.3985	53.4354	0.28723		8.3935	53.4601	0.27073
38.3993	0.16016		38.4059	-0.33798		38.4077	0.12829		71.6183	0.59808		71.6101	0.95499		71.5881	0.52567		8.44183	53.284	0.068		8.43183	53.3286	0.29135		8.42683	53.3594	0.27494
38.4317	0.16012		38.4383	-0.33817		38.4405	0.12823		71.5861	0.59841		71.5769	0.95533		71.5552	0.5259		8.47517	53.1868	0.07006		8.46517	53.2298	0.29545		8.46017	53.2589	0.2788
38.466	0.16011		38.4713	-0.33834		38.475	0.12827		71.5518	0.5987		71.5441	0.95569		71.5216	0.52617		8.5085	53.0895	0.07161		8.4985	53.1343	0.29979		8.4935	53.1598	0.28253
38.4998	0.16		38.5051	-0.3385		38.5078	0.12831		71.5195	0.59895		71.5098	0.95609		71.4885	0.52645		8.54183	52.993	0.07356		8.53183	53.032	0.30365		8.52683	53.062	0.28634
38.5317	0.15989		38.538	-0.33869		38.5404	0.12837		71.4857	0.59919		71.4771	0.95651		71.4552	0.52671		8.57517	52.8984	0.07602		8.56517	52.9315	0.30689		8.56017	52.9605	0.29036
38.5671	0.15986		38.572	-0.33886		38.5747	0.12842		71.4524	0.59943		71.4436	0.95692		71.4217	0.52698		8.6085	52.7991	0.0805		8.5985	52.8256	0.3104		8.5935	52.8623	0.29458
38.5992	0.15978		38.6055	-0.33903		38.6076	0.12844		71.4191	0.59969		71.4109	0.95731		71.3891	0.52725		8.64183	52.6983	0.08466		8.63183	52.7196	0.31389		8.62683	52.7691	0.2983
38.6324	0.15976		38.6377	-0.33919		38.6411	0.1284		71.3861	0.59998		71.3764	0.95765		71.3544	0.52753		8.67517	52.5934	0.0876		8.66517	52.6237	0.31787		8.66017	52.6742	0.30204
38.6661	0.15973		38.6717	-0.33935		38.6732	0.12836		71.3529	0.60023		71.3441	0.95795		71.3221	0.52785		8.7085	52.4848	0.09193		8.6985	52.5286	0.32173		8.6935	52.5754	0.30549
38.6985	0.15965		38.7046	-0.33952		38.7071	0.12835		71.3186	0.6005		71.3115	0.95828		71.2888	0.52816		8.74183	52.3839	0.09544		8.73183	52.4281	0.32564		8.72683	52.4746	0.30919
38.7324	0.15958		38.7381	-0.33974		38.7403	0.12841		71.286	0.60071		71.2772	0.95869		71.2565	0.52845		8.77517	52.2884	0.09906		8.76517	52.3261	0.32993		8.76017	52.3793	0.31275
38.7656	0.15955		38.7712	-0.33997		38.7733	0.12848		71.2524	0.60094		71.2448	0.95914		71.2226	0.5287		8.8085	52.1956	0.10259		8.7985	52.2282	0.33443		8.7935	52.2846	0.31628
38.7988	0.15951		38.8044	-0.3402		38.8062	0.12852		71.2207	0.6012		71.2116	0.95955		71.1899	0.52892		8.84183	52.1013	0.10662		8.83183	52.1295	0.33902		8.82683	52.1927	0.31983
38.832	0.15945		38.8382	-0.34041		38.8402	0.12851		71.1856	0.60148		71.1786	0.95996		71.1565	0.52914		8.87517	52.0036	0.11085		8.86517	52.0253	0.34249		8.86017	52.0977	0.32326
38.8648	0.15937		38.8706	-0.34061		38.8723	0.12838		71.1531	0.60179		71.145	0.96036		71.123	0.52941		8.9085	51.9064	0.11532		8.8985	51.9177	0.34639		8.8935	52.005	0.32677
38.8988	0.15925		38.9049	-0.34074		38.906	0.12825		71.1198	0.60214		71.1113	0.96071		71.0902	0.52972		8.94183	51.8086	0.12085		8.93183	51.8137	0.3502		8.92683	51.9058	0.33045
38.9309	0.15911		38.9376	-0.3409		38.9402	0.1282		71.0868	0.60245		71.0776	0.96107		71.0561	0.53002		8.97517	51.702	0.12744		8.96517	51.7151	0.35321		8.96017	51.8011	0.33387
38.9657	0.15903		38.9701	-0.34106		38.9735	0.12816		71.0541	0.60275		71.0459	0.96147		71.0241	0.5303		9.0085	51.5922	0.13481		8.9985	51.6202	0.35621		8.9935	51.7006	0.33731
38.9984	0.15899		39.0037	-0.34125		39.0061	0.12817		71.0205	0.60305		71.0124	0.96187		70.9903	0.53055		9.04183	51.4907	0.14143		9.03183	51.5197	0.35953		9.02683	51.6018	0.34083
39.0318	0.15898		39.0369	-0.34153		39.0389	0.12816		70.9874	0.60336		70.9792	0.96232		70.9561	0.53082		9.07517	51.3893	0.14865		9.06517	51.4205	0.36347		9.06017	51.499	0.34437
39.0647	0.15897		39.0703	-0.34177		39.0722	0.12808		70.9529	0.60366		70.945	0.96273		70.9232	0.53112		9.1085	51.2916	0.15517		9.0985	51.3242	0.36726		9.0935	51.3929	0.34756
39.0984	0.15897		39.1036	-0.34196		39.1056	0.128		70.9193	0.60391		70.9113	0.96307		70.8905	0.53143		9.14183	51.192	0.1623		9.13186	51.2278	0.3707		9.12683	51.2868	0.35054
39.1321	0.15898		39.1369	-0.34213		39.1393	0.12793		70.8864	0.60416		70.8786	0.96339		70.8568	0.53174		9.17517	51.0902	0.16977		9.16533	51.1265	0.37459		9.16017	51.1851	0.35332
39.1641	0.15893		39.1701	-0.34224		39.1729	0.12787		70.8545	0.60442		70.846	0.9637		70.8236	0.53204		9.2085	50.9875	0.17707		9.19867	51.0227	0.37761		9.1935	51.078	0.35616
39.1977	0.1589		39.2037	-0.34236		39.2061	0.12783		70.8206	0.60469		70.8123	0.96405		70.7907	0.53232		9.24183	50.8919	0.18397		9.232	50.915	0.38045		9.22683	50.9733	0.35882
39.2313	0.15891		39.2364	-0.34253		39.239	0.12781		70.7868	0.60502		70.7792	0.96444		70.7571	0.53261		9.27517	50.7991	0.19222		9.26533	50.8079	0.38352		9.26017	50.8736	0.36161
39.264	0.15885		39.2698	-0.34271		39.2724	0.12779		70.7549	0.6053		70.7461	0.96485		70.7238	0.53292		9.3085	50.701	0.20192		9.29867	50.6965	0.38661		9.2935	50.7798	0.36429
39.297	0.1588		39.3033	-0.34296		39.306	0.1278		70.7194	0.60556		70.713	0.96525		70.6903	0.53316		9.34183	50.595	0.2137		9.332	50.5843	0.38942		9.32683	50.6854	0.36666
39.3316	0.15873		39.3365	-0.34325		39.3392	0.12785		70.6879	0.60582		70.6796	0.96565		70.6567	0.53341		9.37517	50.4843	0.22435		9.36533	50.4797	0.39237		9.36017	50.5858	0.36933
39.364	0.1586		39.3698	-0.34355		39.3718	0.12789		70.6547	0.6061		70.6458	0.96608		70.6237	0.53365		9.4085	50.3766	0.23577		9.39867	50.3765	0.39515		9.3935	50.4877	0.37173
39.3972	0.15845		39.4042	-0.34379		39.4052	0.12792		70.6209	0.6064		70.6129	0.96647		70.5905	0.53388		9.44183	50.2717	0.24674		9.432	50.2748	0.39796		9.42683	50.3897	0.37398
39.4309	0.15832		39.4372	-0.34399		39.4388	0.12794		70.5873	0.60671		70.5798	0.96685		70.5577	0.53414		9.47517	50.1712	0.25816		9.46533	50.1748	0.40056		9.46017	50.2953	0.37634
39.4644	0.15816		39.4696	-0.34421		39.4713	0.12794		70.554	0.607		70.5474	0.96728		70.5241	0.53443		9.5085	50.0642	0.26991		9.49867	50.0775	0.404		9.4935	50.2006	0.37866
39.4973	0.15806		39.5033	-0.3444		39.5058	0.12791		70.5217	0.60728		70.5134	0.9677		70.4914	0.5347		9.54183	49.9622	0.28051		9.532	49.9828	0.40731		9.52683	50.1016	0.3806
39.5315	0.15799		39.5374	-0.3446		39.5378	0.12784		70.4873	0.60757		70.4802	0.96811		70.4577	0.535		9.57517	49.8669	0.29233		9.56533	49.8884	0.4097		9.56017	49.9979	0.38247
39.5643	0.15795		39.5694	-0.34477		39.5724	0.12775		70.455	0.60792		70.4469	0.96852		70.4253	0.53531		9.6085	49.774	0.30377		9.59867	49.789	0.41206		9.5935	49.8933	0.38439
39.597	0.15792		39.6042	-0.34492		39.6049	0.12765		70.421	0.60827		70.4138	0.96892		70.3914	0.53562		9.64183	49.6799	0.31517		9.632	49.6812	0.41453		9.62683	49.79	0.38641
39.6313	0.15786		39.6368	-0.34509		39.6384	0.12754		70.3873	0.60858		70.3807	0.96932		70.3579	0.53596		9.67517	49.5857	0.32732		9.66533	49.5746	0.41673		9.66017	49.6842	0.38834
39.664	0.15778		39.6701	-0.34529		39.6725	0.12747		70.3547	0.60884		70.3468	0.96971		70.3251	0.53628		9.7085	49.4974	0.33883		9.69867	49.4737	0.41962		9.6935	49.5875	0.39007
39.6976	0.15768		39.7028	-0.34552		39.7047	0.12742		70.3209	0.60908		70.3141	0.97012		70.2919	0.53658		9.74183	49.413	0.34946		9.732	49.3774	0.42215		9.72683	49.4895	0.39179
39.7304	0.15765		39.7366	-0.34573		39.7385	0.12743		70.289	0.60934		70.2803	0.97051		70.259	0.53687		9.77517	49.3234	0.36032		9.76533	49.2812	0.42427		9.76017	49.3884	0.39351
39.7644	0.15763		39.77	-0.34598		39.7717	0.12743		70.2558	0.60962		70.2479	0.9709		70.2253	0.53718		9.8085	49.2276	0.37187		9.79867	49.1791	0.42662		9.7935	49.2856	0.39514
39.7965	0.15759		39.8034	-0.34628		39.8043	0.12744		70.2224	0.60995		70.2135	0.9713		70.1926	0.53748		9.84183	49.1241	0.38357		9.832	49.0776	0.42881		9.82683	49.1774	0.39668
39.8298	0.15752		39.8368	-0.34657		39.838	0.12748		70.1887	0.61029		70.1807	0.9717		70.1584	0.53776		9.87517	49.0108	0.39512		9.86533	48.9725	0.43096		9.86017	49.0723	0.39812
39.8639	0.15737		39.8706	-0.34681		39.8718	0.12748		70.1548	0.61063		70.1474	0.97213		70.1254	0.53806		9.9085	48.8993	0.40534		9.89867	48.8634	0.43323		9.8935	48.9639	0.39963
39.8978	0.15726		39.9028	-0.34699		39.9044	0.12747		70.1225	0.61096		70.1147	0.97255		70.0928	0.53834		9.94183	48.7916	0.41486		9.932	48.7526	0.43539		9.92683	48.862	0.40099
39.931	0.15721		39.9355	-0.34716		39.9385	0.12743		70.0894	0.61125		70.0804	0.97294		70.0582	0.53864		9.97517	48.6844	0.42402		9.96533	48.6569	0.43733		9.96017	48.7647	0.40234
39.9634	0.15717		39.9695	-0.34739		39.9705	0.12735		70.056	0.6115		70.0478	0.97329		70.0258	0.53893		10.0085	48.5778	0.43241		9.99867	48.5637	0.43917		9.99354	48.6622	0.40361
39.9966	0.15712		40.0027	-0.34769		40.004	0.12731		70.0223	0.61177		70.0143	0.97363		69.9925	0.53921		10.0418	48.4798	0.44075		10.032	48.4654	0.44103		10.027	48.5586	0.40481
40.0305	0.15702		40.0361	-0.34801		40.0375	0.12725		69.9899	0.61201		69.9815	0.97397		69.96	0.53946		10.0752	48.3817	0.44826		10.0653	48.3637	0.44275		10.0603	48.4571	0.40593
40.0624	0.1569		40.0695	-0.34824		40.0704	0.12718		69.9561	0.61226		69.949	0.97435		69.9266	0.53969		10.1085	48.2856	0.45591		10.0987	48.2609	0.44466		10.0937	48.3531	0.40713
40.0971	0.15683		40.1028	-0.34847		40.1038	0.12714		69.924	0.61253		69.9155	0.97474		69.8927	0.53995		10.1418	48.188	0.4625		10.132	48.1563	0.44651		10.127	48.252	0.40823
40.1296	0.15677		40.1351	-0.34872		40.1375	0.12706		69.8894	0.6128		69.8821	0.97511		69.8593	0.54027		10.1752	48.0871	0.46951		10.1653	48.0561	0.44826		10.1603	48.1513	0.4093
40.1625	0.15668		40.1694	-0.34898		40.1705	0.12697		69.8564	0.61314		69.8485	0.97553		69.8268	0.5406		10.2087	47.9793	0.47591		10.1987	47.9603	0.45002		10.1937	48.0491	0.41039
40.1957	0.15657		40.2025	-0.34926		40.2045	0.12693		69.823	0.61352		69.8154	0.97595		69.793	0.54096		10.242	47.8736	0.48156		10.232	47.861	0.45173		10.227	47.949	0.41139
40.2293	0.15642		40.2351	-0.3495		40.2375	0.12686		69.7899	0.61386		69.7827	0.97639		69.7596	0.54128		10.2753	47.7719	0.48701		10.2653	47.7623	0.45347		10.2603	47.8482	0.41234
40.2624	0.15627		40.2693	-0.34965		40.2703	0.12682		69.7566	0.61419		69.7487	0.97685		69.7267	0.54156		10.3087	47.6733	0.49234		10.2987	47.6615	0.4551		10.2937	47.7472	0.41335
40.2965	0.15615		40.3022	-0.34986		40.3041	0.12681		69.7233	0.61451		69.7156	0.97732		69.6939	0.54184		10.342	47.582	0.4973		10.332	47.5583	0.45692		10.327	47.6434	0.4143
40.329	0.15607		40.3348	-0.35013		40.3372	0.12676		69.6899	0.61478		69.6821	0.9778		69.6602	0.54214		10.3753	47.4833	0.50212		10.3653	47.457	0.45862		10.3603	47.5361	0.41515
40.3635	0.15598		40.3691	-0.35041		40.3702	0.12669		69.6562	0.61507		69.6489	0.97822		69.6277	0.54247		10.4087	47.3762	0.50672		10.3987	47.3571	0.46015		10.3937	47.4293	0.41599
40.3956	0.15595		40.4029	-0.35067		40.4039	0.12662		69.6237	0.61535		69.6162	0.97859		69.5941	0.54279		10.442	47.2634	0.51139		10.432	47.2553	0.46153		10.427	47.3251	0.41663
40.4292	0.15592		40.4353	-0.35091		40.4368	0.12658		69.5903	0.61562		69.5828	0.97893		69.5608	0.54308		10.4753	47.1517	0.51538		10.4653	47.1517	0.46313		10.4603	47.223	0.41738
40.461	0.15588		40.4682	-0.35111		40.4715	0.12656		69.5577	0.61593		69.5499	0.97931		69.5269	0.54341		10.5087	47.0454	0.51955		10.4987	47.0496	0.46468		10.4937	47.12	0.41804
40.4954	0.1558		40.5023	-0.35133		40.5033	0.12658		69.5249	0.61626		69.5162	0.97974		69.4952	0.54375		10.542	46.9454	0.52309		10.532	46.9445	0.46596		10.527	47.0128	0.41877
40.5287	0.15569		40.5353	-0.35159		40.5371	0.12657		69.4899	0.61658		69.4824	0.98018		69.4605	0.5441		10.5753	46.8422	0.52647		10.5653	46.8389	0.46717		10.5603	46.9143	0.41946
40.5613	0.15559		40.5684	-0.35187		40.5697	0.12655		69.4573	0.61692		69.4499	0.98064		69.4269	0.54443		10.6087	46.7372	0.52995		10.5987	46.7298	0.4684		10.5937	46.8104	0.42013
40.5953	0.15549		40.6024	-0.35211		40.6039	0.12653		69.4239	0.61726		69.4167	0.98108		69.3937	0.54475		10.642	46.6379	0.53299		10.632	46.6204	0.46953		10.627	46.7116	0.42069
40.6275	0.1554		40.6354	-0.35238		40.6365	0.12651		69.3901	0.61763		69.383	0.9815		69.3604	0.54506		10.6753	46.5378	0.53582		10.6653	46.5083	0.4705		10.6603	46.6179	0.4213
40.6621	0.15529		40.6681	-0.35265		40.6695	0.12644		69.3572	0.61801		69.3499	0.98194		69.3279	0.54538		10.7087	46.4329	0.53871		10.6987	46.4026	0.47165		10.6937	46.5177	0.4218
40.6947	0.15511		40.7026	-0.35288		40.7027	0.12635		69.3238	0.61833		69.3167	0.98238		69.2945	0.54567		10.742	46.3264	0.54142		10.732	46.299	0.47271		10.727	46.4187	0.42244
40.7282	0.15498		40.7351	-0.35311		40.7367	0.12625		69.291	0.61863		69.2839	0.98281		69.2618	0.54596		10.7753	46.2276	0.54381		10.7653	46.1927	0.47363		10.7603	46.3188	0.4229
40.7626	0.15487		40.7683	-0.35333		40.769	0.12618		69.2582	0.61894		69.2497	0.98325		69.2276	0.5463		10.8087	46.1362	0.54614		10.7987	46.0895	0.47462		10.7937	46.2222	0.42341
40.7943	0.15474		40.8016	-0.35352		40.8027	0.12611		69.2252	0.61928		69.216	0.98366		69.1943	0.54664		10.842	46.0421	0.54851		10.832	45.9943	0.47577		10.827	46.1267	0.4239
40.8281	0.15466		40.8351	-0.35377		40.8359	0.12602		69.1905	0.61963		69.1843	0.98403		69.1609	0.54701		10.8753	45.9434	0.55042		10.8653	45.8957	0.47689		10.8603	46.0292	0.42441
40.862	0.15455		40.8685	-0.35406		40.8694	0.1259		69.1578	0.61996		69.1505	0.98442		69.1276	0.54735		10.9087	45.8391	0.55247		10.8987	45.7955	0.4778		10.8937	45.9229	0.42486
40.8949	0.15445		40.9019	-0.35436		40.9026	0.12581		69.1256	0.62031		69.1173	0.98483		69.0937	0.54767		10.942	45.7369	0.5544		10.932	45.6969	0.47867		10.927	45.8178	0.42528
40.9284	0.15438		40.935	-0.35475		40.9365	0.12575		69.0917	0.62067		69.0833	0.98527		69.0606	0.54796		10.9753	45.6316	0.55609		10.9653	45.5955	0.47962		10.9603	45.7093	0.42571
40.9607	0.15431		40.9679	-0.35512		40.9689	0.12566		69.0569	0.62104		69.0511	0.9857		69.0281	0.54826		11.0087	45.5278	0.55771		10.9987	45.4983	0.48033		10.9937	45.5942	0.42617
40.9949	0.15421		41.0016	-0.35537		41.0027	0.12559		69.0248	0.62142		69.0177	0.9861		68.9939	0.54861		11.042	45.427	0.55915		11.032	45.3996	0.48117		11.027	45.4795	0.42666
41.0277	0.15413		41.0358	-0.35557		41.036	0.12549		68.9918	0.62177		68.9834	0.98647		68.9617	0.549		11.0753	45.3248	0.56061		11.0653	45.2947	0.48188		11.0603	45.3677	0.42708
41.0614	0.15406		41.0674	-0.3558		41.0698	0.12536		68.9582	0.62212		68.951	0.98683		68.9285	0.54935		11.1087	45.2248	0.56183		11.0987	45.1841	0.48256		11.0937	45.257	0.42751
41.0939	0.15396		41.1016	-0.35599		41.1021	0.12528		68.9248	0.6225		68.9181	0.98722		68.8939	0.5497		11.142	45.1227	0.56304		11.132	45.0802	0.48326		11.127	45.1542	0.428
41.1273	0.15379		41.1354	-0.35624		41.1363	0.12525		68.892	0.62287		68.8846	0.98763		68.8621	0.55002		11.1753	45.021	0.56424		11.1653	44.9771	0.48388		11.1603	45.058	0.42842
41.1614	0.15364		41.1674	-0.35655		41.1692	0.12524		68.8587	0.62322		68.8514	0.98805		68.8286	0.55033		11.2087	44.918	0.56513		11.1988	44.8683	0.48456		11.1937	44.9672	0.4287
41.1942	0.15352		41.2008	-0.35687		41.2027	0.12525		68.8251	0.62355		68.8187	0.98848		68.7955	0.55067		11.242	44.8103	0.56612		11.2322	44.7616	0.48514		11.227	44.8756	0.42901
41.2271	0.15343		41.2352	-0.35719		41.2356	0.12525		68.7917	0.62389		68.7848	0.98887		68.762	0.55104		11.2753	44.6992	0.56704		11.2655	44.6553	0.48581		11.2603	44.7762	0.42932
41.2598	0.15336		41.268	-0.35746		41.2693	0.12522		68.7589	0.62423		68.7518	0.98924		68.7283	0.55141		11.3087	44.5903	0.56796		11.2988	44.5531	0.48648		11.2937	44.6726	0.4296
41.2939	0.15323		41.3011	-0.35769		41.302	0.12516		68.7259	0.62457		68.7187	0.98964		68.6966	0.55178		11.342	44.4856	0.56885		11.3322	44.4536	0.487		11.327	44.5671	0.42991
41.3267	0.15307		41.3344	-0.35793		41.3353	0.1251		68.6924	0.62495		68.6856	0.99006		68.6624	0.55215		11.3753	44.3911	0.56976		11.3655	44.3487	0.48758		11.3603	44.4622	0.43017
41.3599	0.15286		41.3682	-0.35816		41.3687	0.12502		68.6594	0.62529		68.6522	0.99053		68.6296	0.55253		11.4087	44.2963	0.5706		11.3988	44.2463	0.48816		11.3937	44.3544	0.43048
41.3932	0.1527		41.4009	-0.35841		41.4024	0.12488		68.6252	0.62558		68.6182	0.99098		68.5963	0.55294		11.442	44.1954	0.57137		11.4322	44.1507	0.48872		11.427	44.2579	0.43078
41.4273	0.15259		41.4339	-0.35866		41.4356	0.12475		68.5934	0.6259		68.5844	0.99141		68.5633	0.55337		11.4753	44.0887	0.57193		11.4655	44.0596	0.48926		11.4603	44.1591	0.43113
41.4595	0.15249		41.4677	-0.3589		41.4695	0.12467		68.5599	0.62623		68.5511	0.99186		68.5293	0.55374		11.5087	43.9862	0.57247		11.4988	43.9707	0.48993		11.4937	44.0573	0.43152
41.493	0.1524		41.5008	-0.35916		41.5019	0.12464		68.5263	0.62657		68.5187	0.99229		68.4962	0.55409		11.542	43.8872	0.57298		11.5322	43.8756	0.49049		11.527	43.9528	0.43198
41.5262	0.1523		41.534	-0.35938		41.5349	0.12464		68.4933	0.62694		68.4851	0.99271		68.4635	0.55439		11.5753	43.7886	0.57349		11.5655	43.7757	0.49093		11.5603	43.8406	0.43236
41.5602	0.15214		41.5679	-0.35958		41.5686	0.12457		68.4601	0.62728		68.4527	0.99312		68.4302	0.55467		11.6087	43.6887	0.57404		11.5988	43.6733	0.49138		11.5937	43.7257	0.43257
41.5922	0.15202		41.5998	-0.35981		41.6014	0.12444		68.4265	0.62762		68.4186	0.99358		68.3967	0.55498		11.642	43.5862	0.57478		11.6322	43.5715	0.49181		11.627	43.6072	0.4328
41.6262	0.15184		41.6339	-0.36005		41.6348	0.12428		68.3936	0.62799		68.385	0.99408		68.3635	0.55533		11.6753	43.4826	0.57549		11.6655	43.4591	0.49232		11.6603	43.4837	0.43314
41.6589	0.15166		41.6675	-0.36034		41.6679	0.12416		68.3602	0.62835		68.3518	0.99457		68.33	0.55572		11.7087	43.3807	0.57596		11.6988	43.3514	0.49274		11.6937	43.3697	0.43352
41.6925	0.1515		41.6999	-0.36064		41.7014	0.12408		68.3264	0.62869		68.3185	0.99501		68.2976	0.55613		11.742	43.2768	0.57641		11.7322	43.2411	0.49312		11.727	43.2562	0.4338
41.7258	0.15133		41.7338	-0.36089		41.7346	0.12403		68.2943	0.62902		68.2852	0.99541		68.2631	0.55653		11.7753	43.171	0.57679		11.7655	43.1297	0.49353		11.7603	43.1469	0.43405
41.7593	0.15121		41.7667	-0.36117		41.7668	0.12399		68.2599	0.62934		68.2528	0.9958		68.23	0.55688		11.8087	43.0646	0.57721		11.7988	43.0202	0.49397		11.7937	43.0445	0.43433
41.7924	0.15109		41.799	-0.36147		41.8016	0.12396		68.227	0.62964		68.2195	0.99621		68.1966	0.55724		11.842	42.9577	0.57762		11.8322	42.913	0.49453		11.827	42.9526	0.43458
41.8256	0.15092		41.833	-0.36175		41.8344	0.12389		68.1943	0.62996		68.1859	0.99665		68.1637	0.5576		11.8753	42.854	0.57798		11.8655	42.8128	0.49496		11.8603	42.8604	0.43486
41.8583	0.15072		41.867	-0.36204		41.867	0.12382		68.1611	0.63029		68.1528	0.99707		68.1299	0.55798		11.9087	42.7526	0.57831		11.8988	42.7144	0.49525		11.8937	42.7622	0.4351
41.8922	0.15052		41.8992	-0.36228		41.901	0.12371		68.1274	0.63065		68.1192	0.9975		68.0969	0.55833		11.942	42.6535	0.57873		11.9322	42.6188	0.49558		11.927	42.6552	0.43536
41.9261	0.15034		41.9329	-0.36248		41.9338	0.12355		68.0943	0.63093		68.0866	0.9979		68.0632	0.55864		11.9753	42.5545	0.57911		11.9655	42.5175	0.49594		11.9603	42.5482	0.43571
41.9592	0.1502		41.9661	-0.36274		41.9676	0.12338		68.0614	0.63124		68.0532	0.99833		68.0303	0.55898		12.0087	42.4537	0.57945		11.9988	42.4135	0.49634		11.9937	42.4465	0.43598
41.992	0.15008		41.9991	-0.36298		42.0016	0.12319		68.0281	0.63157		68.0199	0.99876		67.9974	0.55932		12.042	42.3506	0.57976		12.0322	42.3053	0.49671		12.027	42.3371	0.43615
42.0253	0.14996		42.0328	-0.36321		42.0349	0.12301		67.994	0.6319		67.9868	0.99921		67.9631	0.5597		12.0753	42.2386	0.58012		12.0655	42.1946	0.49704		12.0605	42.2332	0.43634
42.0578	0.14982		42.0653	-0.36346		42.0683	0.12295		67.9617	0.63224		67.9531	0.99968		67.9303	0.56012		12.1087	42.1288	0.58044		12.0988	42.0928	0.49747		12.0938	42.1323	0.43653
42.0919	0.14971		42.0983	-0.36374		42.1016	0.12297		67.9282	0.63256		67.92	1.00011		67.8968	0.56052		12.142	42.0243	0.58084		12.1322	41.991	0.49785		12.1272	42.0332	0.43673
42.1246	0.14957		42.1326	-0.36405		42.1335	0.12303		67.8945	0.63289		67.8877	1.00053		67.8635	0.56093		12.1753	41.9197	0.58109		12.1655	41.8879	0.49824		12.1605	41.9299	0.43699
42.1574	0.1494		42.1667	-0.36433		42.1676	0.12306		67.8615	0.63324		67.854	1.00095		67.8299	0.56132		12.2087	41.8188	0.58148		12.1988	41.7904	0.49854		12.1938	41.8321	0.43726
42.1912	0.14917		42.1995	-0.36458		42.1999	0.12305		67.8282	0.6336		67.8202	1.00136		67.7962	0.56164		12.2421	41.719	0.58182		12.2322	41.6945	0.49886		12.2272	41.7411	0.43749
42.2245	0.14894		42.2319	-0.36477		42.2345	0.12297		67.7949	0.63392		67.7875	1.00177		67.7634	0.562		12.2755	41.6167	0.58223		12.2655	41.5897	0.49921		12.2605	41.6475	0.43771
42.2579	0.14873		42.2668	-0.36497		42.2667	0.12288		67.7613	0.63422		67.7541	1.00219		67.7307	0.56242		12.3088	41.515	0.5825		12.2988	41.4833	0.49949		12.2938	41.549	0.43792
42.2914	0.14856		42.2985	-0.3652		42.3006	0.12279		67.7298	0.63453		67.7211	1.0026		67.6969	0.56283		12.3422	41.4167	0.58269		12.3322	41.3736	0.49988		12.3272	41.4428	0.43816
42.3242	0.14844		42.3326	-0.36543		42.3337	0.12269		67.6949	0.63486		67.6876	1.00302		67.6636	0.56325		12.3755	41.3211	0.58313		12.3655	41.2688	0.50036		12.3605	41.3403	0.43845
42.3583	0.14832		42.3661	-0.3657		42.3662	0.1226		67.6617	0.63519		67.6548	1.00344		67.6312	0.56361		12.4088	41.2187	0.58351		12.3988	41.1752	0.50074		12.3938	41.2367	0.43867
42.3905	0.14813		42.3992	-0.36599		42.3999	0.12252		67.6285	0.63553		67.6204	1.00387		67.5973	0.56397		12.4422	41.1116	0.58387		12.4322	41.0816	0.50102		12.4272	41.1287	0.43884
42.4235	0.14787		42.4326	-0.36622		42.4337	0.12244		67.596	0.63587		67.5884	1.00427		67.5639	0.56434		12.4755	41.0059	0.58435		12.4655	40.9845	0.50133		12.4605	41.0176	0.43907
42.4571	0.14756		42.4652	-0.36644		42.4671	0.12236		67.5612	0.63621		67.5531	1.00469		67.5303	0.56468		12.5088	40.9008	0.58457		12.4988	40.8866	0.50151		12.4938	40.9098	0.43929
42.4905	0.14726		42.4992	-0.36664		42.4999	0.1223		67.529	0.63653		67.522	1.00513		67.4971	0.56503		12.5422	40.7988	0.58481		12.5322	40.7848	0.50173		12.5272	40.8078	0.4395
42.5239	0.14709		42.5321	-0.36684		42.5332	0.12222		67.4957	0.63685		67.489	1.00561		67.4652	0.5654		12.5755	40.6921	0.58513		12.5655	40.6761	0.50211		12.5605	40.7084	0.43972
42.5572	0.14697		42.5656	-0.36706		42.5662	0.12212		67.4619	0.63715		67.4541	1.00607		67.4315	0.56575		12.6088	40.5847	0.58534		12.5988	40.5641	0.50232		12.5938	40.6061	0.43996
42.5896	0.14681		42.5985	-0.36731		42.5995	0.12203		67.4285	0.63749		67.4205	1.00652		67.3982	0.56606		12.6422	40.485	0.58563		12.6322	40.4513	0.50254		12.6272	40.5063	0.4402
42.623	0.14664		42.6309	-0.36758		42.633	0.12198		67.3958	0.63784		67.3887	1.00691		67.3641	0.56635		12.6755	40.3833	0.58592		12.6655	40.3486	0.50274		12.6605	40.4098	0.4404
42.6567	0.14643		42.6648	-0.36788		42.6659	0.12191		67.3614	0.63818		67.3539	1.00728		67.3327	0.56664		12.7088	40.2786	0.58613		12.6988	40.2488	0.5031		12.6938	40.319	0.44058
42.6897	0.1462		42.6983	-0.36822		42.6993	0.12185		67.3295	0.6385		67.3219	1.00771		67.2992	0.56697		12.7422	40.1717	0.58639		12.7322	40.1467	0.5034		12.7272	40.223	0.44073
42.7238	0.146		42.7314	-0.36861		42.733	0.12174		67.2963	0.63883		67.2885	1.00815		67.2647	0.56738		12.7755	40.0654	0.58663		12.7655	40.0403	0.50367		12.7605	40.1211	0.44092
42.7563	0.14579		42.7646	-0.36894		42.7665	0.1216		67.2632	0.63915		67.2549	1.00857		67.232	0.56783		12.8088	39.9618	0.58688		12.7988	39.9375	0.50395		12.7938	40.013	0.44112
42.7901	0.14555		42.7986	-0.36922		42.7999	0.12149		67.2287	0.63949		67.2225	1.009		67.1986	0.56824		12.8422	39.853	0.5871		12.8322	39.8394	0.5043		12.8272	39.9066	0.44138
42.8231	0.14535		42.8316	-0.36948		42.8332	0.1214		67.1957	0.63985		67.1884	1.00944		67.1652	0.56862		12.8755	39.744	0.58735		12.8655	39.7353	0.50461		12.8605	39.7974	0.44161
42.8566	0.14517		42.8648	-0.36972		42.8666	0.12133		67.1626	0.64017		67.1553	1.00988		67.1324	0.56898		12.9088	39.6412	0.58782		12.8988	39.6362	0.50488		12.8938	39.6831	0.44182
42.8894	0.14498		42.8981	-0.37001		42.8998	0.12128		67.1283	0.64046		67.1227	1.01033		67.0988	0.56936		12.9422	39.5386	0.58823		12.9322	39.5376	0.50519		12.9272	39.5736	0.442
42.9227	0.14478		42.9302	-0.37031		42.9324	0.12126		67.0963	0.64073		67.0896	1.01072		67.065	0.56974		12.9755	39.4358	0.58843		12.9655	39.4341	0.50548		12.9605	39.4766	0.44218
42.9564	0.14455		42.9645	-0.37057		42.9656	0.12124		67.0632	0.64098		67.0559	1.01109		67.0311	0.57006		13.0088	39.3363	0.5887		12.9988	39.3339	0.50582		12.9938	39.3763	0.44234
42.9902	0.14429		42.9975	-0.37082		42.9993	0.12123		67.0294	0.64125		67.0227	1.01143		66.9986	0.57034		13.0422	39.2315	0.58897		13.0322	39.2334	0.50609		13.0272	39.2765	0.44253
43.0226	0.14403		43.0304	-0.37103		43.032	0.12117		66.9971	0.64157		66.9886	1.01176		66.9659	0.57056		13.0755	39.1278	0.58921		13.0655	39.1372	0.5064		13.0605	39.1803	0.44278
43.0561	0.14381		43.0637	-0.37126		43.0656	0.1211		66.9626	0.64191		66.9564	1.01213		66.9327	0.57084		13.1088	39.0279	0.58948		13.0988	39.0404	0.50667		13.0938	39.0789	0.44299
43.0894	0.14365		43.0966	-0.37151		43.0992	0.12095		66.9299	0.64223		66.9238	1.01255		66.8994	0.57116		13.1422	38.9265	0.58975		13.1322	38.945	0.50698		13.1272	38.9691	0.4432
43.1227	0.14352		43.1301	-0.37176		43.1322	0.12079		66.897	0.64253		66.8897	1.01303		66.8658	0.57153		13.1755	38.8272	0.59016		13.1655	38.8499	0.50732		13.1605	38.8601	0.44343
43.1552	0.14339		43.1639	-0.37201		43.1664	0.12066		66.8636	0.64282		66.857	1.01355		66.8326	0.57191		13.2088	38.7253	0.59047		13.1988	38.7482	0.50762		13.1938	38.754	0.44362
43.1884	0.14314		43.1964	-0.37226		43.1989	0.12056		66.8307	0.64313		66.8236	1.01402		66.7993	0.57225		13.2422	38.6242	0.59076		13.2322	38.647	0.50786		13.2272	38.6521	0.44387
43.2209	0.14284		43.2302	-0.37254		43.2323	0.12051		66.7968	0.64346		66.7902	1.01443		66.7657	0.57258		13.2755	38.5304	0.59097		13.2656	38.5516	0.50809		13.2605	38.5529	0.44406
43.2558	0.14257		43.263	-0.37286		43.2653	0.12047		66.7651	0.64378		66.7572	1.01481		66.7316	0.57292		13.3088	38.4402	0.5911		13.299	38.4609	0.50834		13.2938	38.449	0.44424
43.288	0.14233		43.296	-0.37332		43.2994	0.12042		66.731	0.64408		66.7237	1.01521		66.6996	0.57324		13.3422	38.3441	0.59134		13.3323	38.3653	0.50877		13.3272	38.3389	0.44443
43.3213	0.14211		43.3306	-0.37366		43.3324	0.12035		66.6977	0.64439		66.6905	1.01561		66.6661	0.57358		13.3755	38.2437	0.59163		13.3657	38.2609	0.50902		13.3605	38.2277	0.4446
43.3556	0.1419		43.364	-0.37397		43.3652	0.12026		66.664	0.6447		66.6566	1.01604		66.6327	0.57395		13.4088	38.1445	0.59192		13.399	38.1577	0.50919		13.3938	38.1214	0.44481
43.3887	0.1417		43.3961	-0.37422		43.3989	0.12018		66.6303	0.64503		66.6235	1.01644		66.5996	0.57431		13.4422	38.0449	0.59216		13.4323	38.0548	0.50942		13.4272	38.0116	0.44499
43.4211	0.14156		43.4309	-0.37442		43.4318	0.12011		66.598	0.64537		66.5906	1.0168		66.5659	0.57469		13.4755	37.9397	0.59244		13.4657	37.9418	0.50959		13.4605	37.9106	0.44517
43.4543	0.14138		43.4636	-0.37466		43.4648	0.12003		66.5638	0.64569		66.5579	1.01718		66.5335	0.57508		13.5088	37.8323	0.59269		13.499	37.8276	0.50985		13.4938	37.8161	0.44532
43.4871	0.14117		43.4962	-0.37491		43.4984	0.11994		66.5305	0.64598		66.5239	1.01758		66.4996	0.57543		13.5422	37.7311	0.593		13.5323	37.7218	0.51005		13.5272	37.722	0.4455
43.5205	0.14089		43.5302	-0.37512		43.5316	0.11983		66.4969	0.64627		66.4908	1.01797		66.4662	0.57574		13.5755	37.6343	0.59332		13.5657	37.6197	0.51036		13.5605	37.6258	0.44569
43.5539	0.1406		43.5627	-0.37535		43.5652	0.11972		66.4649	0.64653		66.4584	1.01836		66.4341	0.57605		13.6088	37.5316	0.59353		13.599	37.5154	0.51068		13.5938	37.532	0.44588
43.5879	0.14031		43.5958	-0.37557		43.598	0.11968		66.431	0.64681		66.4242	1.01876		66.3994	0.57637		13.6422	37.4254	0.59373		13.6323	37.4104	0.51091		13.6272	37.4343	0.44609
43.6204	0.14007		43.6289	-0.3758		43.6322	0.1196		66.3979	0.6471		66.3914	1.01918		66.3661	0.57672		13.6755	37.3206	0.59392		13.6657	37.3053	0.51108		13.6605	37.3324	0.44626
43.6541	0.13982		43.6626	-0.37608		43.6645	0.11948		66.3645	0.64736		66.3576	1.01962		66.3328	0.57711		13.7088	37.2213	0.59421		13.699	37.2004	0.51136		13.6938	37.2297	0.44644
43.6864	0.13957		43.6956	-0.37634		43.6983	0.11935		66.3306	0.64764		66.3249	1.02005		66.2998	0.57749		13.7422	37.1217	0.59444		13.7323	37.1005	0.51156		13.7272	37.1281	0.4466
43.7197	0.13933		43.7288	-0.37659		43.7315	0.11923		66.2979	0.64792		66.2917	1.02044		66.2671	0.57784		13.7755	37.0212	0.59468		13.7657	36.9986	0.51175		13.7605	37.0291	0.44673
43.7536	0.13911		43.7621	-0.37683		43.765	0.11919		66.2646	0.64821		66.2582	1.02084		66.2328	0.57818		13.8088	36.919	0.59493		13.799	36.9007	0.51191		13.7938	36.9316	0.44697
43.7863	0.13888		43.7951	-0.3771		43.7983	0.11915		66.2322	0.64849		66.2257	1.02124		66.1996	0.57852		13.8422	36.8182	0.59521		13.8323	36.7973	0.51212		13.8272	36.8318	0.44717
43.8197	0.13867		43.8288	-0.37734		43.8308	0.11906		66.1987	0.64877		66.1915	1.0217		66.1664	0.57884		13.8755	36.719	0.59552		13.8657	36.6956	0.51239		13.8605	36.7335	0.44739
43.8536	0.13844		43.8614	-0.37758		43.865	0.11893		66.1656	0.64905		66.1586	1.02215		66.1334	0.57917		13.9088	36.6147	0.59584		13.899	36.5964	0.51263		13.8938	36.6317	0.44757
43.887	0.13819		43.8949	-0.3778		43.8983	0.11881		66.1322	0.64939		66.1248	1.02259		66.1004	0.57947		13.9422	36.5079	0.59617		13.9323	36.4974	0.51293		13.9272	36.5288	0.44776
43.9185	0.13795		43.9279	-0.37801		43.931	0.11875		66.0985	0.64976		66.0919	1.02299		66.0667	0.57981		13.9755	36.402	0.59651		13.9657	36.3963	0.51338		13.9605	36.4265	0.448
43.9528	0.13772		43.9613	-0.37827		43.9645	0.11869		66.0645	0.6501		66.058	1.02336		66.0338	0.58013		14.0088	36.299	0.59667		13.999	36.2867	0.5136		13.9938	36.3347	0.44818
43.9857	0.13745		43.9946	-0.37858		43.9971	0.11862		66.0314	0.65044		66.0255	1.0237		65.9996	0.58046		14.0422	36.2011	0.59687		14.0323	36.1798	0.51382		14.0272	36.2475	0.44829
44.0188	0.13716		44.0289	-0.37887		44.0314	0.11857		65.999	0.65076		65.9926	1.02407		65.9677	0.58079		14.0755	36.104	0.59714		14.0657	36.0771	0.51412		14.0605	36.1502	0.44844
44.0528	0.13692		44.0621	-0.37915		44.0643	0.1185		65.9658	0.6511		65.9584	1.02454		65.9341	0.5811		14.1088	36.0083	0.59741		14.099	35.976	0.51432		14.0939	36.0438	0.44857
44.0863	0.13675		44.0943	-0.37942		44.0975	0.11842		65.9321	0.65146		65.9251	1.025		65.9008	0.5814		14.1422	35.9138	0.59777		14.1323	35.8758	0.51453		14.1273	35.9339	0.44877
44.1185	0.13655		44.1274	-0.37971		44.1312	0.11834		65.8991	0.6518		65.8915	1.02544		65.8676	0.5817		14.1755	35.8204	0.59805		14.1657	35.7786	0.51473		14.1607	35.8219	0.44894
44.1514	0.13632		44.1602	-0.38004		44.1652	0.1182		65.8648	0.65209		65.8594	1.02583		65.8342	0.58201		14.2088	35.7218	0.59833		14.199	35.6831	0.51495		14.194	35.7109	0.44915
44.1851	0.13601		44.1948	-0.38036		44.1971	0.11808		65.8326	0.65235		65.8261	1.0262		65.8007	0.58234		14.2422	35.6214	0.59864		14.2323	35.5826	0.5151		14.2273	35.6078	0.44934
44.2187	0.13566		44.2282	-0.38063		44.2311	0.11796		65.8	0.65261		65.7927	1.02656		65.7676	0.5827		14.2755	35.5115	0.59893		14.2657	35.4722	0.51526		14.2607	35.5148	0.44944
44.2521	0.13535		44.2619	-0.38089		44.2635	0.11784		65.7663	0.6529		65.7594	1.02695		65.7343	0.58305		14.309	35.4029	0.59919		14.299	35.3599	0.5154		14.294	35.4235	0.4496
44.2859	0.1351		44.2936	-0.38109		44.298	0.11773		65.7326	0.65319		65.7262	1.02737		65.7004	0.58341		14.3423	35.2936	0.59939		14.3323	35.2466	0.51558		14.3273	35.3283	0.44976
44.3185	0.13488		44.3284	-0.38127		44.3303	0.11762		65.6989	0.65348		65.6932	1.02783		65.6673	0.58373		14.3757	35.1903	0.59963		14.3657	35.137	0.51585		14.3607	35.2281	0.44994
44.3513	0.1347		44.3606	-0.3815		44.364	0.11749		65.666	0.65374		65.6595	1.02833		65.6338	0.58406		14.409	35.0923	0.59981		14.399	35.0319	0.51611		14.394	35.1247	0.45018
44.385	0.13449		44.3945	-0.38176		44.3974	0.1174		65.6336	0.65401		65.6273	1.02879		65.6017	0.58438		14.4423	34.9901	0.6001		14.4323	34.9313	0.51633		14.4273	35.016	0.45038
44.4174	0.13427		44.4274	-0.38205		44.4313	0.11731		65.6007	0.65427		65.5926	1.02918		65.5673	0.58474		14.4757	34.8879	0.60036		14.4657	34.8266	0.51664		14.4607	34.9106	0.45053
44.4514	0.13401		44.4609	-0.38234		44.4632	0.11726		65.5656	0.65457		65.5604	1.02958		65.5354	0.58509		14.509	34.7824	0.60056		14.499	34.7211	0.51691		14.494	34.8124	0.45072
44.4843	0.13374		44.4937	-0.38258		44.4971	0.11721		65.5332	0.65491		65.527	1.03003		65.5016	0.58542		14.5423	34.68	0.60079		14.5323	34.6183	0.51715		14.5273	34.7219	0.45089
44.5174	0.13343		44.5273	-0.38281		44.5296	0.11713		65.4994	0.65523		65.493	1.03046		65.4687	0.58579		14.5757	34.581	0.60108		14.5657	34.5188	0.51737		14.5607	34.6284	0.45105
44.5513	0.13314		44.5599	-0.38301		44.5637	0.117		65.4661	0.65556		65.4587	1.03089		65.4345	0.58617		14.609	34.4843	0.60134		14.599	34.4275	0.5176		14.594	34.5268	0.4513
44.5843	0.13281		44.5932	-0.38322		44.5966	0.11683		65.433	0.65585		65.426	1.03127		65.4008	0.58652		14.6423	34.383	0.60156		14.6323	34.3356	0.51778		14.6273	34.4211	0.45149
44.6177	0.13249		44.6262	-0.38349		44.6303	0.11668		65.3994	0.6561		65.3936	1.03162		65.3685	0.58684		14.6757	34.2788	0.60184		14.6657	34.2395	0.51803		14.6607	34.3131	0.45163
44.6509	0.13215		44.66	-0.38374		44.6649	0.11653		65.3664	0.65633		65.3602	1.03203		65.3361	0.58712		14.709	34.1741	0.6021		14.699	34.1459	0.51822		14.694	34.2095	0.4518
44.6843	0.13185		44.6935	-0.38396		44.6971	0.11636		65.3343	0.65655		65.3272	1.03249		65.3018	0.58738		14.7423	34.0695	0.60232		14.7323	34.0569	0.51843		14.7273	34.1014	0.45197
44.7181	0.13159		44.7258	-0.38418		44.731	0.11625		65.3	0.65678		65.2929	1.03295		65.2684	0.58769		14.7757	33.9697	0.60257		14.7657	33.9644	0.51867		14.7607	33.9999	0.45216
44.7505	0.13135		44.7594	-0.38441		44.7645	0.1162		65.2674	0.65705		65.2605	1.03333		65.2353	0.58805		14.809	33.8707	0.6028		14.799	33.8722	0.51881		14.794	33.8945	0.45232
44.7839	0.13116		44.793	-0.38467		44.7975	0.11614		65.2344	0.65734		65.2271	1.03369		65.2027	0.58842		14.8423	33.7695	0.60313		14.8323	33.777	0.51896		14.8273	33.7924	0.45248
44.8169	0.13093		44.8269	-0.38498		44.8295	0.11611		65.2	0.65766		65.1939	1.03405		65.1688	0.58876		14.8757	33.6714	0.60344		14.8657	33.672	0.5192		14.8607	33.6946	0.45267
44.8498	0.13067		44.8588	-0.38523		44.8637	0.11604		65.1674	0.65799		65.1608	1.03447		65.1356	0.58905		14.909	33.5687	0.60371		14.899	33.5651	0.51941		14.894	33.5959	0.45287
44.8831	0.13038		44.8923	-0.38546		44.8966	0.11592		65.1337	0.65835		65.1265	1.03491		65.1021	0.58935		14.9423	33.4624	0.60403		14.9323	33.4619	0.51974		14.9273	33.4986	0.45305
44.9168	0.1301		44.9252	-0.38571		44.9293	0.11579		65.1007	0.65869		65.0938	1.03532		65.0692	0.58968		14.9757	33.359	0.60426		14.9657	33.361	0.51998		14.9607	33.4039	0.45319
44.9497	0.12983		44.959	-0.38593		44.963	0.11573		65.067	0.65902		65.0608	1.0357		65.0361	0.59006		15.009	33.2632	0.60454		14.999	33.2571	0.52015		14.994	33.3045	0.45335
44.9823	0.12958		44.9924	-0.38613		44.9965	0.11566		65.0336	0.65933		65.0281	1.03609		65.0027	0.59044		15.0423	33.1641	0.60474		15.0323	33.1529	0.52034		15.0273	33.2038	0.45347
45.0151	0.12925		45.0242	-0.38637		45.0294	0.11556		65.0008	0.65961		64.9947	1.03649		64.9692	0.59078		15.0757	33.0703	0.605		15.0657	33.0527	0.52054		15.0607	33.1065	0.45364
45.0495	0.12867		45.058	-0.38662		45.0624	0.11546		64.9673	0.65987		64.9615	1.03694		64.9357	0.59108		15.109	32.9737	0.60531		15.099	32.9549	0.52073		15.094	33.0162	0.45385
45.0829	0.12824		45.0917	-0.38688		45.096	0.11533		64.9352	0.66021		64.9277	1.0374		64.9025	0.59133		15.1423	32.8753	0.60563		15.1323	32.8597	0.52089		15.1273	32.922	0.45406
45.1163	0.12791		45.125	-0.38715		45.1299	0.11518		64.9015	0.66056		64.894	1.03782		64.8694	0.59158		15.1757	32.7743	0.606		15.1657	32.7563	0.52109		15.1607	32.83	0.45425
45.1497	0.12762		45.1585	-0.38741		45.1628	0.11507		64.8669	0.66087		64.8621	1.03824		64.8362	0.59185		15.209	32.6724	0.6062		15.199	32.6525	0.52128		15.194	32.7346	0.45438
45.1824	0.12732		45.1912	-0.38762		45.1956	0.11497		64.835	0.66119		64.8281	1.03865		64.8039	0.59213		15.2423	32.5713	0.60642		15.2323	32.5515	0.52152		15.2273	32.6361	0.45451
45.2166	0.12702		45.225	-0.38786		45.229	0.11486		64.8014	0.66151		64.7946	1.03903		64.7699	0.59243		15.2757	32.4722	0.6066		15.2657	32.4484	0.52174		15.2607	32.5336	0.4547
45.2499	0.12674		45.2576	-0.38809		45.2618	0.11475		64.7675	0.66183		64.7617	1.0394		64.7373	0.59276		15.309	32.3766	0.60679		15.299	32.3537	0.52202		15.294	32.4292	0.45488
45.2826	0.12648		45.2914	-0.38837		45.296	0.11467		64.7346	0.66216		64.7284	1.03978		64.7037	0.59312		15.3423	32.277	0.60709		15.3325	32.2603	0.52231		15.3273	32.3332	0.45504
45.3152	0.12624		45.3247	-0.38867		45.3296	0.11457		64.7013	0.66245		64.6957	1.04017		64.6705	0.59347		15.3757	32.1765	0.60734		15.3658	32.1637	0.52255		15.3607	32.2384	0.45521
45.3487	0.126		45.3579	-0.38895		45.3628	0.1145		64.6679	0.66275		64.6625	1.04057		64.6359	0.59386		15.409	32.0738	0.60757		15.3992	32.0735	0.52273		15.394	32.1409	0.45535
45.3822	0.12575		45.3911	-0.38922		45.3957	0.11442		64.6355	0.66303		64.6285	1.04096		64.6032	0.59424		15.4423	31.9687	0.60796		15.4325	31.9888	0.52292		15.4273	32.0343	0.45549
45.4139	0.12546		45.4234	-0.38949		45.4285	0.11434		64.601	0.66333		64.5953	1.04135		64.5703	0.59457		15.4757	31.8692	0.60823		15.4658	31.8985	0.52315		15.4607	31.9217	0.45564
45.4482	0.12514		45.4579	-0.38969		45.4622	0.11429		64.5694	0.66362		64.5628	1.04176		64.536	0.59487		15.509	31.7722	0.60849		15.4992	31.7977	0.52339		15.494	31.8154	0.45577
45.4819	0.12475		45.4915	-0.38987		45.4956	0.11429		64.5353	0.66389		64.5292	1.0422		64.5042	0.59517		15.5423	31.6752	0.60875		15.5325	31.6963	0.52362		15.5273	31.7095	0.45594
45.5149	0.12438		45.5242	-0.39004		45.529	0.1143		64.5028	0.66416		64.4947	1.04263		64.47	0.59547		15.5757	31.5736	0.609		15.5658	31.5917	0.52387		15.5607	31.6012	0.45616
45.5491	0.12407		45.5573	-0.39021		45.5611	0.11427		64.4694	0.66443		64.4622	1.04305		64.4385	0.59579		15.609	31.4719	0.60938		15.5992	31.486	0.52405		15.594	31.4948	0.45631
45.582	0.12382		45.5906	-0.39044		45.5955	0.11418		64.4356	0.66469		64.4295	1.04345		64.4029	0.59613		15.6423	31.3788	0.60956		15.6325	31.3782	0.52426		15.6273	31.3915	0.45646
45.6142	0.12358		45.6235	-0.39071		45.6292	0.11403		64.4032	0.66494		64.3957	1.04382		64.371	0.59645		15.6757	31.2869	0.60987		15.6658	31.2669	0.52448		15.6607	31.2893	0.45666
45.6487	0.12327		45.6582	-0.39097		45.6618	0.11391		64.3686	0.66521		64.3624	1.04424		64.3376	0.59674		15.709	31.195	0.61016		15.6992	31.1638	0.52474		15.694	31.1891	0.45687
45.6806	0.12293		45.6905	-0.39116		45.6958	0.11386		64.3374	0.66554		64.3299	1.04466		64.3047	0.59708		15.7423	31.1004	0.6104		15.7325	31.0618	0.52492		15.7273	31.0884	0.45703
45.7157	0.12259		45.7238	-0.39128		45.7282	0.11382		64.3035	0.66591		64.2951	1.04504		64.2704	0.5974		15.7757	30.9969	0.6106		15.7658	30.9613	0.52518		15.7607	30.984	0.45718
45.7481	0.12227		45.7568	-0.39141		45.7626	0.11379		64.2693	0.66627		64.2628	1.04545		64.2376	0.59774		15.809	30.8935	0.61081		15.7992	30.8662	0.52546		15.794	30.8772	0.45734
45.7808	0.12201		45.7897	-0.39158		45.7949	0.11376		64.2363	0.6666		64.2299	1.04588		64.2045	0.59813		15.8423	30.7915	0.61106		15.8325	30.7695	0.52574		15.8273	30.7681	0.45755
45.8142	0.12179		45.8232	-0.39176		45.8287	0.1137		64.2028	0.66688		64.1959	1.04632		64.1713	0.59849		15.8757	30.6905	0.61135		15.8658	30.6807	0.52593		15.8607	30.6654	0.45774
45.8481	0.12157		45.8568	-0.39197		45.8615	0.11364		64.17	0.66717		64.1628	1.04677		64.1368	0.59886		15.909	30.5921	0.61166		15.8992	30.5921	0.52604		15.894	30.5682	0.45786
45.8809	0.12132		45.8896	-0.39218		45.8949	0.11355		64.1364	0.66748		64.1293	1.0472		64.1052	0.59925		15.9423	30.4886	0.61204		15.9325	30.4989	0.52622		15.9273	30.4757	0.458
45.9135	0.12103		45.923	-0.3924		45.9288	0.11347		64.1032	0.66778		64.0959	1.04761		64.0713	0.59958		15.9757	30.3819	0.61241		15.9658	30.4083	0.52643		15.9607	30.383	0.45821
45.9471	0.1207		45.9565	-0.39262		45.9618	0.11339		64.0707	0.66806		64.0632	1.04799		64.0381	0.59987		16.009	30.2743	0.61267		15.9992	30.3102	0.52667		15.994	30.2916	0.45844
45.9815	0.12038		45.9898	-0.39282		45.995	0.11334		64.0363	0.66833		64.0293	1.04838		64.0036	0.60016		16.0423	30.1686	0.61281		16.0325	30.2052	0.52684		16.0273	30.1921	0.45857
46.0136	0.12008		46.0227	-0.39302		46.0281	0.11328		64.0034	0.66863		63.9974	1.0488		63.9718	0.60042		16.0757	30.0664	0.61298		16.0658	30.102	0.52704		16.0607	30.0883	0.4587
46.0472	0.11986		46.0554	-0.39324		46.0614	0.11317		63.9701	0.66894		63.9634	1.04923		63.9375	0.60075		16.109	29.9728	0.61321		16.0992	29.9919	0.52725		16.094	29.9858	0.45889
46.0796	0.11961		46.0893	-0.39344		46.0946	0.11304		63.9362	0.66925		63.9298	1.04968		63.9047	0.60111		16.1423	29.8787	0.61342		16.1325	29.8853	0.52743		16.1273	29.8825	0.45903
46.1129	0.11932		46.1227	-0.3937		46.1293	0.11293		63.9038	0.66959		63.8964	1.05013		63.8713	0.60151		16.1757	29.7799	0.61365		16.1658	29.7818	0.52763		16.1608	29.7811	0.45916
46.147	0.11903		46.1553	-0.39393		46.1618	0.11281		63.8698	0.66994		63.8636	1.05055		63.8379	0.60191		16.209	29.6819	0.61394		16.1992	29.6814	0.52788		16.1942	29.6817	0.4594
46.1803	0.11873		46.19	-0.39416		46.1949	0.1127		63.8367	0.67026		63.8305	1.05097		63.8047	0.60226		16.2423	29.5877	0.61421		16.2325	29.5836	0.52816		16.2275	29.5792	0.45958
46.2122	0.11849		46.2219	-0.39441		46.2279	0.11259		63.8033	0.67056		63.7974	1.05135		63.7717	0.60258		16.2757	29.4852	0.61461		16.2658	29.4792	0.5284		16.2608	29.4797	0.45971
46.2458	0.11825		46.255	-0.39462		46.2619	0.11249		63.7699	0.67085		63.7646	1.05176		63.7384	0.60291		16.309	29.3809	0.61502		16.2992	29.3801	0.52865		16.2942	29.3794	0.45989
46.2791	0.11801		46.289	-0.3948		46.2953	0.11241		63.7373	0.67115		63.731	1.05214		63.7066	0.60323		16.3424	29.2771	0.61537		16.3325	29.2789	0.52882		16.3275	29.2743	0.46006
46.3123	0.11775		46.3219	-0.39496		46.3279	0.11241		63.7036	0.67142		63.6975	1.05252		63.6726	0.60358		16.3758	29.1698	0.61554		16.3658	29.1842	0.52901		16.3608	29.1692	0.4602
46.3452	0.11749		46.3549	-0.39516		46.3608	0.11241		63.6707	0.67173		63.6654	1.05291		63.6393	0.60397		16.4092	29.0628	0.61565		16.3992	29.0923	0.52923		16.3942	29.0667	0.46037
46.3788	0.11717		46.388	-0.39537		46.3944	0.11242		63.6385	0.672		63.6314	1.05329		63.6059	0.60436		16.4425	28.9645	0.61582		16.4325	28.998	0.52941		16.4275	28.9712	0.46053
46.4112	0.11682		46.4224	-0.39562		46.4279	0.1124		63.6047	0.67229		63.5984	1.05369		63.5726	0.6047		16.4758	28.8741	0.61602		16.4658	28.8949	0.52963		16.4608	28.8763	0.46066
46.446	0.1165		46.4549	-0.39588		46.4605	0.1123		63.5721	0.67262		63.5649	1.05411		63.5389	0.60502		16.5092	28.7881	0.61636		16.4992	28.7908	0.52979		16.4942	28.7811	0.46082
46.4792	0.11618		46.4887	-0.3961		46.4941	0.11219		63.5388	0.67297		63.5324	1.05454		63.5066	0.60534		16.5425	28.6982	0.61654		16.5325	28.6911	0.53006		16.5275	28.6837	0.46095
46.5119	0.11587		46.5226	-0.39629		46.5276	0.11207		63.5052	0.67331		63.4986	1.05498		63.473	0.60567		16.5758	28.6054	0.6168		16.5658	28.5992	0.53027		16.5608	28.5841	0.46118
46.5462	0.11562		46.555	-0.39648		46.5607	0.11197		63.4714	0.67367		63.4652	1.0554		63.44	0.60602		16.6092	28.5041	0.617		16.5992	28.5006	0.53052		16.5942	28.4899	0.46135
46.5796	0.11533		46.5884	-0.39665		46.5946	0.11189		63.4393	0.67402		63.4314	1.0558		63.4062	0.60636		16.6425	28.3973	0.6172		16.6325	28.3977	0.53064		16.6275	28.3853	0.4615
46.6124	0.11505		46.6222	-0.39687		46.6269	0.11182		63.405	0.67438		63.3999	1.05619		63.373	0.6067		16.6758	28.2912	0.61748		16.6658	28.2936	0.53081		16.6608	28.2801	0.46168
46.646	0.11483		46.6549	-0.39713		46.661	0.11175		63.3717	0.67476		63.3655	1.05656		63.3403	0.60701		16.7092	28.1905	0.61772		16.6992	28.192	0.53093		16.6942	28.1774	0.46181
46.6792	0.11461		46.6888	-0.39731		46.6939	0.11165		63.3381	0.6751		63.3325	1.05698		63.307	0.60737		16.7425	28.0843	0.6179		16.7325	28.0959	0.53112		16.7275	28.0697	0.46195
46.7115	0.11436		46.722	-0.39751		46.7276	0.11151		63.3053	0.67543		63.2991	1.05741		63.2743	0.60777		16.7758	27.9836	0.61811		16.7658	28.0018	0.5313		16.7608	27.9649	0.4621
46.7453	0.11412		46.7539	-0.3977		46.7615	0.11135		63.2717	0.67576		63.2661	1.05785		63.2394	0.60819		16.8092	27.8869	0.6184		16.7992	27.9017	0.53152		16.7942	27.8697	0.46225
46.7788	0.11383		46.7884	-0.39786		46.795	0.11122		63.2389	0.67606		63.232	1.05836		63.2064	0.60856		16.8425	27.792	0.61868		16.8325	27.7972	0.5318		16.8275	27.7726	0.46239
46.8122	0.11352		46.8214	-0.39804		46.8286	0.11115		63.205	0.67634		63.1988	1.05886		63.1733	0.60888		16.8758	27.6967	0.61899		16.8658	27.7033	0.53208		16.8608	27.6784	0.46251
46.8453	0.11323		46.8544	-0.39823		46.8609	0.11113		63.1724	0.67664		63.1663	1.05927		63.1398	0.60921		16.9092	27.5979	0.61925		16.8992	27.6055	0.53233		16.8942	27.5841	0.46268
46.8782	0.11291		46.8876	-0.3984		46.8948	0.11113		63.1386	0.67694		63.1328	1.05964		63.1069	0.60952		16.9425	27.4989	0.61943		16.9325	27.5053	0.53259		16.9275	27.4883	0.46285
46.9119	0.11265		46.9211	-0.39859		46.9273	0.11113		63.1049	0.67729		63.0996	1.06003		63.0729	0.60984		16.9758	27.4022	0.61957		16.9658	27.4047	0.53276		16.9608	27.3921	0.46297
46.9458	0.11241		46.9537	-0.39877		46.9615	0.11109		63.0726	0.67762		63.0663	1.06041		63.0397	0.61021		17.0092	27.3004	0.61988		16.9992	27.3082	0.53295		16.9942	27.3	0.46313
46.9776	0.11217		46.9873	-0.39895		46.994	0.11102		63.0391	0.67792		63.0327	1.06084		63.007	0.61062		17.0425	27.2014	0.62015		17.0325	27.2105	0.53319		17.0275	27.2069	0.46333
47.0113	0.11195		47.0199	-0.39918		47.0272	0.11096		63.0065	0.67819		62.9997	1.06128		62.974	0.61104		17.0758	27.1056	0.62032		17.0658	27.1121	0.53339		17.0608	27.1099	0.46346
47.0448	0.11169		47.0539	-0.39943		47.0602	0.11084		62.9729	0.67845		62.9658	1.06168		62.9394	0.61142		17.1092	27.0101	0.62053		17.0992	27.0182	0.53355		17.0942	27.0074	0.46362
47.0779	0.11144		47.0872	-0.39966		47.0934	0.11078		62.9395	0.6788		62.9329	1.06211		62.9074	0.6117		17.1425	26.9139	0.62072		17.1325	26.9183	0.53382		17.1275	26.9039	0.46373
47.1114	0.1112		47.1203	-0.39988		47.1273	0.11074		62.9061	0.67917		62.9002	1.06255		62.8742	0.61194		17.1758	26.8123	0.6209		17.1658	26.8137	0.53401		17.1608	26.7962	0.4639
47.1439	0.11097		47.1534	-0.40008		47.1598	0.11066		62.8724	0.67951		62.8662	1.063		62.8417	0.61224		17.2092	26.7108	0.62112		17.1992	26.7111	0.53415		17.1942	26.689	0.46403
47.1775	0.11067		47.1875	-0.4003		47.1931	0.11059		62.8402	0.67985		62.8326	1.06346		62.8081	0.61263		17.2425	26.6129	0.62139		17.2325	26.6103	0.53433		17.2275	26.5829	0.4642
47.2099	0.11033		47.2214	-0.40049		47.2271	0.11051		62.8077	0.68017		62.8002	1.06388		62.7752	0.61309		17.2758	26.5108	0.62161		17.2658	26.5082	0.53449		17.2608	26.4787	0.4644
47.2443	0.11004		47.253	-0.40068		47.2599	0.11038		62.7736	0.6805		62.7669	1.0643		62.7414	0.61351		17.3092	26.4096	0.62181		17.2992	26.4061	0.53462		17.2942	26.3847	0.4646
47.2772	0.10976		47.2869	-0.40081		47.2927	0.1103		62.7401	0.68085		62.7334	1.0647		62.7085	0.61386		17.3425	26.3087	0.62206		17.3325	26.3138	0.53474		17.3275	26.296	0.46471
47.3108	0.10955		47.32	-0.40095		47.3261	0.11023		62.7064	0.68121		62.7001	1.06509		62.6746	0.6142		17.3758	26.2109	0.62235		17.366	26.2231	0.535		17.3608	26.2082	0.4648
47.3445	0.10935		47.3536	-0.40111		47.3599	0.11017		62.6738	0.68158		62.6672	1.06552		62.6414	0.61459		17.4092	26.111	0.6226		17.3993	26.1336	0.53527		17.3942	26.1158	0.46497
47.3776	0.10913		47.3868	-0.40126		47.3923	0.11013		62.6402	0.68195		62.6339	1.06604		62.6079	0.61504		17.4425	26.0167	0.62278		17.4327	26.0422	0.53547		17.4275	26.0162	0.46515
47.4104	0.1089		47.4206	-0.40147		47.4257	0.11009		62.6056	0.68229		62.6001	1.06666		62.575	0.61548		17.4758	25.9258	0.62294		17.466	25.9451	0.53568		17.4608	25.9203	0.46532
47.4439	0.10869		47.4534	-0.40167		47.4587	0.11007		62.5744	0.68262		62.5667	1.06717		62.5406	0.61588		17.5092	25.8311	0.62317		17.4993	25.8473	0.53587		17.4942	25.8224	0.46545
47.4765	0.1085		47.4873	-0.40189		47.4921	0.11		62.5403	0.6829		62.5339	1.06766		62.5084	0.61622		17.5425	25.7301	0.62338		17.5327	25.7441	0.53613		17.5275	25.724	0.46557
47.5107	0.10831		47.5195	-0.4021		47.5254	0.10989		62.5065	0.68319		62.5004	1.06806		62.4753	0.61657		17.5758	25.6308	0.62357		17.566	25.6407	0.53633		17.5608	25.6258	0.46572
47.5436	0.10808		47.5527	-0.40229		47.5599	0.10978		62.4738	0.68353		62.4677	1.06845		62.4418	0.61692		17.6092	25.5321	0.62379		17.5993	25.5395	0.53652		17.5942	25.529	0.46587
47.5777	0.10781		47.5855	-0.40244		47.593	0.10967		62.4408	0.68392		62.434	1.06883		62.4081	0.61729		17.6425	25.431	0.624		17.6327	25.4359	0.53672		17.6275	25.4365	0.46602
47.6106	0.10755		47.62	-0.40261		47.6265	0.10961		62.4068	0.6843		62.4007	1.06922		62.3754	0.61764		17.6758	25.3263	0.62418		17.666	25.3306	0.53688		17.6608	25.3428	0.46616
47.6436	0.10731		47.6521	-0.40282		47.6593	0.10958		62.3724	0.68466		62.3683	1.06963		62.3411	0.61797		17.7092	25.2259	0.62449		17.6993	25.2296	0.53702		17.6942	25.2439	0.46629
47.6767	0.10709		47.6864	-0.40303		47.692	0.10956		62.3406	0.68494		62.3342	1.07006		62.3089	0.61831		17.7425	25.1272	0.62476		17.7327	25.1291	0.53718		17.7275	25.1426	0.46644
47.7101	0.10686		47.7199	-0.40323		47.7253	0.10957		62.3073	0.68521		62.3013	1.07053		62.2747	0.61869		17.7758	25.0251	0.62496		17.766	25.0238	0.53737		17.7608	25.0425	0.46655
47.7441	0.10662		47.7529	-0.4034		47.7594	0.10955		62.275	0.68552		62.2677	1.07102		62.2416	0.6191		17.8092	24.9173	0.62512		17.7993	24.9231	0.53755		17.7942	24.9399	0.4667
47.7768	0.10645		47.7863	-0.40354		47.7921	0.10952		62.2407	0.68588		62.2344	1.07148		62.2081	0.6195		17.8425	24.8156	0.62526		17.8327	24.8287	0.53772		17.8275	24.8349	0.46683
47.8099	0.10632		47.8189	-0.40372		47.8259	0.10947		62.2071	0.68623		62.2011	1.07193		62.1753	0.61985		17.8758	24.7143	0.62544		17.866	24.7315	0.53793		17.8608	24.7314	0.46692
47.8429	0.10623		47.8522	-0.40398		47.8587	0.10942		62.1733	0.6866		62.1682	1.07229		62.1417	0.62019		17.9092	24.6151	0.62563		17.8993	24.6346	0.53818		17.8942	24.6354	0.46705
47.8764	0.10608		47.8856	-0.40426		47.893	0.10939		62.1411	0.68695		62.1354	1.07265		62.1095	0.62051		17.9425	24.5168	0.62578		17.9327	24.5361	0.53842		17.9275	24.5479	0.46717
47.9087	0.10587		47.9186	-0.4045		47.9252	0.10934		62.1078	0.68731		62.1024	1.07309		62.0761	0.62085		17.9758	24.4093	0.62591		17.966	24.4348	0.53859		17.9608	24.453	0.46731
47.943	0.10564		47.9519	-0.4047		47.9581	0.10931		62.0749	0.68773		62.0696	1.07359		62.0428	0.62123		18.0092	24.2978	0.6261		17.9993	24.3278	0.53882		17.9942	24.3446	0.46746
47.9763	0.10543		47.9857	-0.40481		47.9932	0.10927		62.0411	0.68807		62.0347	1.07414		62.0092	0.62177		18.0425	24.194	0.62626		18.0327	24.2246	0.53891		18.0275	24.2358	0.46766
48.0095	0.10526		48.0187	-0.40496		48.025	0.1092		62.0076	0.6884		62.0021	1.07481		61.976	0.62243		18.0758	24.0877	0.6265		18.066	24.1257	0.53903		18.0608	24.1201	0.46782
48.0426	0.10513		48.052	-0.40513		48.0588	0.10914		61.976	0.68873		61.9688	1.07524		61.9428	0.62289		18.1092	23.9782	0.62669		18.0993	24.0251	0.53911		18.0942	24.0093	0.46796
48.0759	0.10498		48.0855	-0.40532		48.0925	0.10907		61.9424	0.68906		61.9354	1.07564		61.9098	0.62333		18.1425	23.8688	0.62688		18.1327	23.9199	0.53918		18.1275	23.9035	0.46806
48.1098	0.10482		48.1182	-0.40555		48.1253	0.10896		61.9086	0.68946		61.9028	1.07604		61.8762	0.62374		18.1758	23.7615	0.62705		18.166	23.8156	0.53933		18.1608	23.8043	0.46817
48.1421	0.10461		48.1525	-0.40578		48.1587	0.10886		61.8761	0.68986		61.8685	1.07646		61.8437	0.62414		18.2092	23.655	0.62728		18.1993	23.7107	0.53954		18.1943	23.7054	0.46832
48.1765	0.10444		48.1858	-0.40597		48.192	0.10879		61.8413	0.69024		61.8356	1.07685		61.8099	0.62459		18.2425	23.5525	0.62751		18.2327	23.6019	0.53971		18.2277	23.603	0.46845
48.2107	0.10431		48.2188	-0.40616		48.2254	0.10874		61.8094	0.69063		61.8019	1.07721		61.7773	0.62498		18.2758	23.4554	0.62769		18.266	23.4971	0.53988		18.261	23.5007	0.46862
48.2422	0.10421		48.2517	-0.40631		48.259	0.1087		61.7753	0.69099		61.7696	1.0776		61.7426	0.62538		18.3092	23.3578	0.62789		18.2993	23.4004	0.54006		18.2943	23.3994	0.46881
48.2764	0.10414		48.2846	-0.40645		48.2918	0.10866		61.7415	0.69129		61.7359	1.07799		61.7111	0.62581		18.3425	23.2623	0.62806		18.3327	23.3052	0.54018		18.3277	23.3004	0.46892
48.3092	0.10406		48.3186	-0.40664		48.3252	0.10861		61.7092	0.69162		61.7031	1.07842		61.6768	0.62627		18.3758	23.1722	0.62826		18.366	23.2076	0.54034		18.361	23.2083	0.46904
48.3425	0.10392		48.3518	-0.40682		48.3584	0.10856		61.6768	0.69198		61.6702	1.07884		61.6433	0.62674		18.4093	23.0779	0.62841		18.3993	23.1131	0.54049		18.3943	23.1101	0.46916
48.3749	0.1038		48.3849	-0.40702		48.3916	0.10852		61.6427	0.69234		61.6359	1.07925		61.61	0.62718		18.4427	22.9857	0.62853		18.4327	23.019	0.54069		18.4277	23.0143	0.46927
48.4091	0.10369		48.4176	-0.40718		48.4242	0.10846		61.609	0.69271		61.6033	1.07969		61.5761	0.62755		18.476	22.8863	0.62872		18.466	22.9252	0.54092		18.461	22.9235	0.46938
48.4427	0.10357		48.4512	-0.40735		48.4585	0.10837		61.5756	0.69304		61.5702	1.08014		61.5436	0.62791		18.5093	22.7816	0.62898		18.4993	22.8293	0.54108		18.4943	22.8248	0.46955
48.4754	0.10345		48.4843	-0.40753		48.4914	0.10828		61.5419	0.69331		61.5374	1.08061		61.511	0.62826		18.5427	22.6734	0.62914		18.5327	22.7289	0.54124		18.5277	22.7216	0.46966
48.5088	0.10334		48.5187	-0.40773		48.5251	0.10819		61.5095	0.69362		61.5036	1.08109		61.4767	0.62861		18.576	22.563	0.62933		18.566	22.6247	0.54143		18.561	22.6157	0.46979
48.5426	0.10321		48.5507	-0.40797		48.5581	0.10812		61.4757	0.69397		61.4707	1.08157		61.4433	0.62901		18.6093	22.4565	0.62952		18.5993	22.512	0.54161		18.5943	22.5132	0.46993
48.5762	0.10306		48.5847	-0.40818		48.5916	0.10808		61.4426	0.69434		61.4373	1.08205		61.4107	0.62941		18.6427	22.3552	0.62967		18.6327	22.3961	0.54183		18.6277	22.4096	0.47001
48.6098	0.10298		48.6183	-0.40837		48.6238	0.10802		61.4099	0.69476		61.4031	1.08252		61.3772	0.62982		18.676	22.2585	0.6298		18.666	22.2838	0.54201		18.661	22.3099	0.4701
48.6421	0.10295		48.6502	-0.40855		48.6569	0.10796		61.3766	0.69515		61.3706	1.08301		61.3445	0.63026		18.7093	22.1649	0.62996		18.6993	22.1759	0.54218		18.6943	22.2083	0.47018
48.6745	0.10294		48.6839	-0.4087		48.6905	0.10792		61.3425	0.69552		61.3376	1.08344		61.3102	0.63069		18.7427	22.0674	0.63005		18.7327	22.0768	0.54231		18.7277	22.104	0.47032
48.7081	0.10295		48.7172	-0.40886		48.7244	0.10788		61.3089	0.69588		61.304	1.08386		61.2772	0.63111		18.776	21.9715	0.63019		18.766	21.9761	0.54243		18.761	22.0014	0.47048
48.7419	0.10288		48.7505	-0.40905		48.7577	0.10781		61.2758	0.69623		61.2703	1.08432		61.2437	0.63154		18.8093	21.8762	0.63036		18.7993	21.8649	0.54259		18.7943	21.9014	0.4706
48.7746	0.10276		48.7835	-0.40922		48.7903	0.10773		61.2425	0.69661		61.2377	1.0848		61.2113	0.63195		18.8427	21.777	0.63057		18.8327	21.7651	0.54273		18.8277	21.8026	0.47075
48.8084	0.10271		48.8172	-0.40941		48.8245	0.10762		61.2094	0.69698		61.2042	1.08527		61.1778	0.63236		18.876	21.6763	0.63079		18.866	21.6651	0.54288		18.861	21.7023	0.47088
48.842	0.10264		48.8502	-0.40965		48.8577	0.10751		61.1765	0.69737		61.1709	1.08572		61.1446	0.63282		18.9093	21.5754	0.63092		18.8993	21.5719	0.54307		18.8943	21.6023	0.471
48.8744	0.1026		48.8836	-0.40985		48.8903	0.10744		61.1443	0.69777		61.1379	1.08615		61.1111	0.63328		18.9427	21.4691	0.63104		18.9327	21.4823	0.54325		18.9277	21.5057	0.47109
48.9081	0.10258		48.9173	-0.41007		48.9248	0.10739		61.1102	0.69812		61.1049	1.08658		61.0782	0.63374		18.976	21.3608	0.63116		18.966	21.3928	0.5434		18.961	21.4094	0.47122
48.9413	0.10255		48.9493	-0.41029		48.9569	0.10733		61.0763	0.69847		61.0714	1.08706		61.0446	0.63421		19.0093	21.2598	0.63134		18.9993	21.2971	0.54359		18.9943	21.3114	0.47136
48.9746	0.10249		48.9836	-0.4105		48.9905	0.10726		61.0441	0.6988		61.0382	1.08755		61.0111	0.63462		19.0427	21.1655	0.63149		19.0327	21.2033	0.54375		19.0277	21.2151	0.47144
49.0085	0.10241		49.0173	-0.41069		49.0242	0.10716		61.0094	0.69915		61.0048	1.08803		60.9786	0.63505		19.076	21.0628	0.63167		19.066	21.1053	0.54392		19.061	21.1151	0.47154
49.0412	0.10233		49.0502	-0.41086		49.0568	0.10706		60.9772	0.69956		60.972	1.08847		60.9452	0.6355		19.1093	20.9605	0.63188		19.0993	21.0083	0.54401		19.0943	21.018	0.47171
49.0745	0.10226		49.0831	-0.41102		49.0911	0.10701		60.9434	0.69998		60.9381	1.08891		60.9122	0.63596		19.1427	20.8615	0.632		19.1327	20.9129	0.54414		19.1277	20.9176	0.47183
49.1078	0.10223		49.1165	-0.4112		49.1245	0.10696		60.9112	0.70038		60.9052	1.0894		60.8774	0.63645		19.176	20.7669	0.63205		19.166	20.8172	0.54434		19.161	20.8142	0.47196
49.1412	0.10222		49.1501	-0.41142		49.156	0.1069		60.8771	0.70081		60.8728	1.08984		60.8455	0.63691		19.2093	20.6774	0.63213		19.1993	20.7224	0.54451		19.1943	20.712	0.47207
49.1744	0.10222		49.1831	-0.41162		49.1904	0.10685		60.8453	0.70123		60.8392	1.09024		60.8117	0.63732		19.2427	20.5878	0.63225		19.2327	20.6241	0.54463		19.2277	20.6122	0.47218
49.2079	0.10223		49.2164	-0.41179		49.2235	0.10677		60.8098	0.70161		60.8066	1.09067		60.7783	0.63775		19.276	20.4977	0.6324		19.266	20.519	0.54477		19.261	20.5216	0.4723
49.2412	0.10225		49.2499	-0.41197		49.2567	0.10667		60.777	0.70197		60.7734	1.09111		60.7455	0.63824		19.3093	20.4093	0.63256		19.2993	20.4188	0.54489		19.2943	20.4306	0.47242
49.2747	0.10223		49.2827	-0.41215		49.2909	0.10659		60.7437	0.70235		60.7393	1.09158		60.7118	0.6387		19.3427	20.3179	0.63268		19.3327	20.3208	0.54506		19.3277	20.3407	0.47252
49.3075	0.10224		49.3167	-0.41236		49.3232	0.1065		60.7117	0.70277		60.7061	1.09211		60.6778	0.63916		19.376	20.222	0.63282		19.366	20.22	0.54518		19.361	20.252	0.47264
49.3419	0.10222		49.3499	-0.41259		49.3564	0.10636		60.6765	0.70323		60.6729	1.0926		60.6453	0.6396		19.4093	20.1228	0.63295		19.3994	20.1218	0.54526		19.3943	20.1609	0.47271
49.3736	0.1022		49.3837	-0.41281		49.3901	0.10624		60.6447	0.70367		60.6394	1.09309		60.6113	0.64001		19.4427	20.028	0.63307		19.4328	20.0259	0.54541		19.4277	20.0696	0.47276
49.4078	0.10221		49.4162	-0.41304		49.4255	0.10616		60.6112	0.70409		60.6059	1.09359		60.5787	0.64043		19.476	19.9347	0.63319		19.4662	19.9367	0.54558		19.461	19.9748	0.47283
49.4415	0.10215		49.4492	-0.41322		49.4568	0.10611		60.5775	0.70444		60.573	1.09409		60.5453	0.64089		19.5093	19.8428	0.63329		19.4995	19.8511	0.54573		19.4943	19.8773	0.4729
49.4737	0.10209		49.4822	-0.41335		49.4903	0.10611		60.5448	0.70477		60.5394	1.0946		60.5115	0.64136		19.5427	19.7512	0.63341		19.5328	19.759	0.54592		19.5277	19.7795	0.47298
49.5082	0.10209		49.516	-0.41356		49.5225	0.10609		60.5121	0.70513		60.5064	1.09505		60.479	0.64186		19.576	19.6605	0.63351		19.5662	19.6665	0.54608		19.561	19.6882	0.47304
49.5415	0.10209		49.5491	-0.41378		49.5566	0.10602		60.4787	0.70551		60.4728	1.09547		60.4452	0.64235		19.6093	19.5825	0.63358		19.5995	19.5803	0.54627		19.5943	19.6021	0.47309
49.574	0.10205		49.5831	-0.41401		49.5894	0.10592		60.4448	0.70594		60.4408	1.0959		60.4119	0.64281		19.6427	19.5043	0.63362		19.6328	19.5037	0.54636		19.6277	19.5239	0.47315
49.6073	0.10203		49.615	-0.41427		49.6228	0.1058		60.4114	0.70637		60.4076	1.09637		60.379	0.64328		19.676	19.4294	0.63369		19.6662	19.4381	0.5465		19.661	19.4554	0.47322
49.6421	0.102		49.648	-0.41446		49.6552	0.10566		60.3785	0.70679		60.3738	1.09686		60.3454	0.64373		19.7093	19.3584	0.63375		19.6995	19.3757	0.54664		19.6943	19.3888	0.4733
49.6745	0.10206		49.6823	-0.41462		49.6899	0.10554		60.3452	0.70719		60.3412	1.09736		60.3129	0.64419		19.7427	19.2962	0.63383		19.7328	19.3247	0.54681		19.7277	19.3242	0.47338
49.7077	0.10218		49.7152	-0.41482		49.7231	0.10542		60.3116	0.70761		60.3073	1.09784		60.2798	0.64467		19.776	19.2354	0.6339		19.7662	19.2736	0.54693		19.761	19.2612	0.47345
49.74	0.10225		49.7487	-0.41501		49.7557	0.1053		60.2789	0.70806		60.2731	1.09831		60.2468	0.64518		19.8093	19.1847	0.63396		19.7995	19.2184	0.54706		19.7943	19.2091	0.47352
49.7742	0.10221		49.782	-0.41523		49.7882	0.10513		60.245	0.70848		60.2416	1.09879		60.2131	0.64571		19.8427	19.1375	0.63402		19.8328	19.1642	0.54718		19.8277	19.1596	0.47359
49.8077	0.10219		49.8146	-0.41547		49.823	0.10495		60.2116	0.70887		60.2074	1.09929		60.1793	0.64621		19.876	19.0923	0.63409		19.8662	19.1158	0.54727		19.861	19.1076	0.47366
49.8411	0.10221		49.8482	-0.41568		49.856	0.10481		60.1792	0.70927		60.1743	1.0998		60.1453	0.64671		19.9093	19.0492	0.63417		19.8995	19.0755	0.5474		19.8943	19.0596	0.47373
49.8741	0.10227		49.8813	-0.41594		49.8893	0.10472		60.1455	0.70967		60.1411	1.10031		60.113	0.64717		19.9427	19.0117	0.63427		19.9328	19.0366	0.54752		19.9277	19.014	0.4738
49.9068	0.10231		49.9146	-0.41623		49.922	0.10466		60.1116	0.7101		60.1075	1.10082		60.0791	0.64761		19.976	18.9729	0.63433		19.9662	19.0033	0.54766		19.961	18.9711	0.47388
49.9395	0.10232		49.9487	-0.41652		49.9548	0.10452		60.0788	0.71056		60.0742	1.10131		60.0468	0.64805		20.0093	18.9405	0.63437		19.9995	18.9765	0.54781		19.9943	18.9303	0.47393
49.975	0.1023		49.9819	-0.41678		49.9888	0.10433		60.0455	0.711		60.041	1.10179		60.0134	0.64852		20.0427	18.9137	0.63444		20.0328	18.9513	0.54794		20.0277	18.8945	0.47398
50.007	0.10231		50.016	-0.41701		50.0227	0.10418		60.012	0.71144		60.0077	1.10233		59.9798	0.64902		20.076	18.8798	0.6345		20.0662	18.9272	0.54804		20.061	18.8615	0.47405
50.0409	0.10238		50.0479	-0.41721		50.0561	0.10414		59.979	0.71188		59.9754	1.10289		59.947	0.64952		20.1093	18.8443	0.63458		20.0995	18.9005	0.54815		20.0943	18.8355	0.47411
50.0736	0.10244		50.0825	-0.4174		50.0886	0.10409		59.946	0.71236		59.9403	1.10343		59.9139	0.64998		20.1427	18.8107	0.63466		20.1328	18.8719	0.54824		20.1277	18.8107	0.47417
50.1071	0.10249		50.1158	-0.41758		50.1223	0.10403		59.9128	0.71278		59.909	1.10399		59.8799	0.65045		20.176	18.788	0.63471		20.1662	18.8539	0.54834		20.161	18.7891	0.47424
50.1404	0.10254		50.1474	-0.41778		50.1555	0.10387		59.8783	0.71318		59.8749	1.10451		59.8476	0.65091		20.2093	18.7671	0.6348		20.1995	18.8357	0.54844		20.1943	18.7735	0.47431
50.1734	0.10258		50.181	-0.41803		50.1885	0.10368		59.8459	0.71359		59.8417	1.105		59.8143	0.65139		20.2427	18.7506	0.63487		20.2328	18.8181	0.54855		20.2277	18.76	0.47438
50.2075	0.10263		50.2144	-0.41828		50.2228	0.10356		59.8123	0.71404		59.8088	1.10549		59.7808	0.65202		20.276	18.733	0.63494		20.2662	18.8034	0.54864		20.2612	18.7433	0.47445
50.24	0.10272		50.2485	-0.41856		50.256	0.10341		59.7787	0.71452		59.7759	1.10602		59.7476	0.6526		20.3093	18.7184	0.635		20.2995	18.7877	0.54875		20.2945	18.7258	0.47452
50.2737	0.10279		50.281	-0.41882		50.2886	0.1033		59.7454	0.71502		59.7426	1.10655		59.7134	0.65313		20.3427	18.7065	0.63506		20.3328	18.7727	0.54884		20.3278	18.7089	0.47458
50.3064	0.10288		50.3143	-0.41902		50.3227	0.10321		59.7137	0.71547		59.7083	1.10711		59.6807	0.65365		20.376	18.6926	0.6351		20.3662	18.7572	0.54891		20.3612	18.6913	0.47464
50.3399	0.10294		50.3485	-0.41918		50.3555	0.10313		59.6788	0.71587		59.6753	1.10766		59.6473	0.65414		20.4093	18.6808	0.63515		20.3995	18.7347	0.549		20.3945	18.6729	0.4747
50.3721	0.10296		50.3805	-0.4194		50.3887	0.10307		59.6471	0.71625		59.6425	1.10819		59.6132	0.65463		20.4428	18.6762	0.63521		20.4328	18.7167	0.54908		20.4278	18.6623	0.47475
50.4063	0.10298		50.4137	-0.41966		50.4214	0.10302		59.6139	0.71663		59.6096	1.10873		59.5815	0.65514		20.4762	18.673	0.63529		20.4662	18.7033	0.54915		20.4612	18.658	0.47481
50.4402	0.10307		50.4474	-0.41993		50.4549	0.10292		59.5805	0.71703		59.5758	1.10925		59.5479	0.65564		20.5095	18.6696	0.63536		20.4995	18.6954	0.54921		20.4945	18.652	0.47485
50.4733	0.10318		50.4807	-0.42017		50.488	0.10281		59.547	0.71762		59.5424	1.10975		59.5148	0.65612		20.5428	18.6649	0.63543		20.5328	18.6917	0.54928		20.5278	18.6441	0.4749
50.5059	0.10332		50.5135	-0.42042		50.5219	0.10269		59.5141	0.71844		59.5089	1.11032		59.4803	0.65661		20.5762	18.6644	0.6355		20.5662	18.7014	0.54935		20.5612	18.6345	0.47495
50.5396	0.10337		50.5466	-0.42064		50.5552	0.10252		59.4793	0.71906		59.4759	1.11087		59.4485	0.65708		20.6095	18.6647	0.63556		20.5995	18.7119	0.54941		20.5945	18.6307	0.475
50.5729	0.10334		50.5805	-0.42086		50.5878	0.10236		59.4464	0.71952		59.443	1.11144		59.4155	0.65754		20.6428	18.6641	0.63562		20.6328	18.7132	0.54947		20.6278	18.6333	0.47505
50.6059	0.10332		50.6143	-0.42111		50.6209	0.10221		59.4137	0.71992		59.409	1.11203		59.3821	0.65801		20.6762	18.6619	0.63569		20.6662	18.7067	0.54955		20.6612	18.6351	0.47511
50.6399	0.10337		50.6475	-0.42132		50.6546	0.10207		59.3803	0.72031		59.3755	1.11259		59.3496	0.65851		20.7095	18.6618	0.63573		20.6995	18.7072	0.54961		20.6945	18.6373	0.47517
50.673	0.10346		50.6805	-0.42151		50.6874	0.10199		59.3472	0.72076		59.3428	1.11316		59.3155	0.65903		20.7428	18.6616	0.63578		20.7328	18.7075	0.54968		20.7278	18.6399	0.47524
50.7053	0.10356		50.7141	-0.42174		50.7203	0.10193		59.3138	0.72122		59.3088	1.11372		59.2814	0.65955		20.7762	18.6642	0.63584		20.7662	18.7119	0.54974		20.7612	18.6453	0.47529
50.7386	0.10364		50.7463	-0.422		50.7544	0.10185		59.2803	0.72172		59.2758	1.11426		59.2485	0.66009		20.8095	18.6684	0.63589		20.7995	18.7182	0.54979		20.7945	18.6524	0.47535
50.7721	0.10369		50.7801	-0.42224		50.7869	0.10177		59.2474	0.72222		59.2431	1.11481		59.215	0.66065		20.8428	18.6777	0.63595		20.8328	18.7286	0.54984		20.8278	18.6591	0.4754
50.8049	0.10369		50.8138	-0.42248		50.8205	0.10166		59.2135	0.72273		59.2098	1.11534		59.1823	0.66119		20.8762	18.6906	0.636		20.8662	18.7372	0.54988		20.8612	18.6657	0.47545
50.8395	0.10368		50.8464	-0.42269		50.854	0.10154		59.1811	0.72324		59.1775	1.11587		59.1484	0.66171		20.9095	18.7016	0.63606		20.8995	18.7362	0.54994		20.8945	18.6741	0.47551
50.8721	0.1037		50.8797	-0.42294		50.8867	0.10144		59.1474	0.72371		59.143	1.11641		59.1152	0.66223		20.9428	18.7098	0.63611		20.9328	18.7379	0.54999		20.9278	18.6846	0.47556
50.9055	0.10377		50.9123	-0.42318		50.9201	0.10136		59.1144	0.72415		59.1105	1.11701		59.0823	0.66274		20.9762	18.715	0.63615		20.9662	18.7473	0.55004		20.9612	18.6968	0.4756
50.9394	0.10389		50.9466	-0.42346		50.9532	0.10124		59.0807	0.72461		59.0768	1.11759		59.0489	0.66327		21.0095	18.7226	0.63619		20.9995	18.7648	0.55009		20.9945	18.7152	0.47565
50.9724	0.10401		50.9796	-0.42376		50.9871	0.10112		59.0479	0.7251		59.0435	1.11813		59.0156	0.66383		21.0428	18.7305	0.63625		21.0328	18.7797	0.55014		21.0278	18.7302	0.47569
51.0054	0.10407		51.0136	-0.42408		51.0201	0.10097		59.0137	0.72565		59.0105	1.11869		58.9816	0.66436		21.0762	18.7357	0.63631		21.0662	18.7912	0.55021		21.0612	18.7471	0.47575
51.0389	0.10407		51.0464	-0.42438		51.0536	0.10082		58.9814	0.72618		58.9776	1.11924		58.9493	0.66483		21.1095	18.7402	0.63635		21.0995	18.7982	0.55028		21.0945	18.758	0.4758
51.072	0.10409		51.0793	-0.42467		51.0871	0.10067		58.9474	0.72668		58.9437	1.11977		58.9158	0.66529		21.1428	18.7452	0.6364		21.1328	18.8068	0.55034		21.1278	18.7623	0.47585
51.1054	0.10417		51.1123	-0.42495		51.1193	0.10052		58.9135	0.72714		58.9107	1.12036		58.8831	0.66579		21.1762	18.7529	0.63645		21.1662	18.8196	0.5504		21.1612	18.7635	0.4759
51.1381	0.10425		51.1461	-0.42519		51.1535	0.10036		58.8813	0.7276		58.8785	1.12095		58.851	0.66633		21.2095	18.7582	0.6365		21.1995	18.8325	0.55045		21.1945	18.7715	0.47594
51.1708	0.10427		51.1804	-0.42544		51.1866	0.10026		58.8475	0.72805		58.8439	1.12158		58.8162	0.66698		21.2428	18.7686	0.63655		21.2328	18.8484	0.5505		21.2278	18.7851	0.476
51.2058	0.10424		51.2118	-0.42567		51.2208	0.10013		58.8142	0.72853		58.8108	1.12224		58.7837	0.66771		21.2762	18.7881	0.6366		21.2662	18.864	0.55054		21.2612	18.7998	0.47604
51.2387	0.10419		51.2461	-0.42585		51.2526	0.09998		58.783	0.72901		58.7787	1.12285		58.7502	0.66829		21.3095	18.8067	0.63666		21.2995	18.8807	0.55059		21.2945	18.8124	0.4761
51.2717	0.10423		51.2796	-0.42608		51.2875	0.09983		58.7491	0.7295		58.7446	1.12342		58.7169	0.66887		21.3428	18.8255	0.63671		21.3328	18.8937	0.55065		21.3278	18.8233	0.47614
51.305	0.10431		51.3118	-0.42632		51.3204	0.09965		58.7155	0.72996		58.7116	1.12398		58.683	0.66946		21.3762	18.845	0.63676		21.3662	18.9112	0.55071		21.3612	18.8347	0.47618
51.3383	0.1044		51.3462	-0.42655		51.3529	0.09951		58.6822	0.73043		58.6785	1.12453		58.6495	0.67005		21.4095	18.8633	0.63681		21.3995	18.9342	0.55076		21.3945	18.8518	0.47622
51.371	0.10447		51.3783	-0.42681		51.3871	0.09943		58.6498	0.73096		58.6455	1.12511		58.6168	0.67074		21.4428	18.8839	0.63686		21.4328	18.9585	0.55081		21.4278	18.8732	0.47626
51.4041	0.1045		51.412	-0.42713		51.4206	0.09938		58.6166	0.73181		58.6122	1.1257		58.5832	0.67166		21.4762	18.9129	0.6369		21.4663	18.9863	0.55086		21.4612	18.9072	0.47629
51.4375	0.1045		51.4451	-0.42747		51.4527	0.0993		58.5826	0.7329		58.578	1.12628		58.5498	0.67258		21.5095	18.9486	0.63694		21.4997	19.0189	0.55091		21.4945	18.9417	0.47634
51.4711	0.10451		51.4789	-0.4278		51.4861	0.09914		58.55	0.73376		58.5455	1.12684		58.5169	0.67312		21.5428	18.9895	0.63698		21.533	19.0545	0.55098		21.5278	18.9778	0.47637
51.5043	0.10451		51.5123	-0.42807		51.5189	0.09894		58.5155	0.73444		58.5121	1.12737		58.4833	0.67359		21.5762	19.0337	0.63701		21.5663	19.0941	0.55104		21.5612	19.0188	0.47641
51.5383	0.10453		51.5449	-0.42831		51.5537	0.09875		58.4826	0.73493		58.4794	1.12792		58.451	0.67408		21.6095	19.0797	0.63704		21.5997	19.1342	0.55108		21.5945	19.0592	0.47644
51.572	0.10455		51.5776	-0.42857		51.5863	0.0986		58.4493	0.7354		58.4464	1.12853		58.4175	0.6746		21.6428	19.1265	0.63707		21.633	19.1749	0.55113		21.6278	19.1025	0.47647
51.6041	0.10455		51.6113	-0.42885		51.6197	0.09849		58.4165	0.73588		58.4128	1.12945		58.3834	0.67517		21.6762	19.174	0.6371		21.6663	19.2184	0.55117		21.6612	19.1503	0.4765
51.6375	0.10453		51.6451	-0.42918		51.6527	0.09838		58.3838	0.73636		58.3798	1.13026		58.352	0.67578		21.7095	19.2264	0.63712		21.6997	19.2643	0.55122		21.6945	19.1958	0.47652
51.6717	0.10451		51.6776	-0.42954		51.686	0.09825		58.3499	0.7369		58.3466	1.13096		58.3179	0.67638		21.7428	19.2773	0.63715		21.733	19.3097	0.55126		21.7278	19.2464	0.47655
51.705	0.10456		51.7121	-0.42987		51.7184	0.09814		58.3163	0.73756		58.3136	1.13155		58.2842	0.67697		21.7762	19.3325	0.63718		21.7663	19.354	0.5513		21.7612	19.3013	0.47658
51.7372	0.10465		51.7457	-0.43014		51.7526	0.09801		58.2838	0.73823		58.2797	1.13214		58.2514	0.67756		21.8095	19.3869	0.6372		21.7997	19.4011	0.55134		21.7945	19.3562	0.4766
51.7713	0.10471		51.7786	-0.43038		51.7855	0.09788		58.2499	0.73879		58.2471	1.1328		58.2176	0.67813		21.8428	19.4427	0.63722		21.833	19.4543	0.55138		21.8278	19.411	0.47661
51.8042	0.10471		51.8111	-0.43062		51.8186	0.09773		58.2171	0.73935		58.2135	1.13367		58.1852	0.67867		21.8762	19.4969	0.63724		21.8663	19.5074	0.55144		21.8612	19.4661	0.47663
51.8367	0.10468		51.845	-0.43089		51.852	0.09757		58.1832	0.74011		58.1801	1.1353		58.152	0.67926		21.9095	19.5535	0.63724		21.8997	19.5639	0.55148		21.8945	19.522	0.47664
51.8718	0.10465		51.8783	-0.43123		51.8854	0.09741		58.1507	0.74129		58.1465	1.1366		58.119	0.68009		21.9428	19.6126	0.63726		21.933	19.6237	0.55152		21.9278	19.5813	0.47666
51.9039	0.10466		51.9116	-0.43157		51.9173	0.09727		58.1174	0.7426		58.113	1.13733		58.0844	0.68086		21.9762	19.6701	0.63726		21.9663	19.6836	0.55157		21.9612	19.6428	0.47667
51.937	0.10467		51.9455	-0.43187		51.9517	0.09713		58.0834	0.74357		58.0794	1.13795		58.0508	0.68148		22.0095	19.7326	0.63727		21.9997	19.7449	0.5516		21.9945	19.7083	0.47669
51.9713	0.10463		51.9775	-0.43213		51.985	0.09697		58.0507	0.74433		58.0465	1.13856		58.0189	0.6821		22.0428	19.797	0.63727		22.033	19.8075	0.55164		22.0278	19.7759	0.4767
52.0036	0.10457		52.0114	-0.43238		52.0185	0.09678		58.0172	0.7449		58.0136	1.13911		57.9847	0.68274		22.0762	19.8646	0.63727		22.0663	19.8726	0.55168		22.0612	19.8441	0.47671
52.0372	0.10449		52.0443	-0.43263		52.0519	0.09655		57.9845	0.7455		57.9794	1.1397		57.9514	0.68342		22.1095	19.9349	0.63727		22.0997	19.9412	0.55172		22.0945	19.9139	0.47671
52.0706	0.10448		52.0783	-0.43296		52.0852	0.09635		57.9505	0.74622		57.9469	1.14028		57.9177	0.68403		22.1428	20.0066	0.63728		22.133	20.0099	0.55176		22.1278	19.9873	0.47672
52.1046	0.1045		52.1112	-0.43331		52.1196	0.0962		57.9182	0.74755		57.9141	1.1409		57.8853	0.6846		22.1762	20.0792	0.6373		22.1663	20.0788	0.55181		22.1612	20.0591	0.47673
52.1366	0.10451		52.1442	-0.43364		52.1515	0.09603		57.8846	0.74914		57.8814	1.14151		57.852	0.68515		22.2095	20.1514	0.63731		22.1997	20.1489	0.55185		22.1945	20.1315	0.47674
52.1701	0.10452		52.1769	-0.43398		52.1839	0.09592		57.8515	0.7514		57.8476	1.14213		57.8193	0.68572		22.2428	20.2263	0.63732		22.233	20.2203	0.55188		22.2278	20.202	0.47674
52.2041	0.10442		52.2113	-0.43433		52.2191	0.09581		57.8181	0.75371		57.8153	1.1429		57.7863	0.68636		22.2762	20.3029	0.63733		22.2663	20.2929	0.5519		22.2612	20.2736	0.47674
52.2364	0.10432		52.2435	-0.43466		52.2518	0.09567		57.7843	0.75537		57.7814	1.14373		57.752	0.68702		22.3095	20.3783	0.63733		22.2997	20.3655	0.55193		22.2946	20.3454	0.47675
52.2711	0.10423		52.277	-0.43498		52.285	0.09552		57.7511	0.75669		57.7475	1.14449		57.7191	0.68773		22.3428	20.4537	0.63734		22.333	20.4372	0.55195		22.328	20.4204	0.47675
52.3035	0.10416		52.3109	-0.43529		52.3178	0.09535		57.7188	0.75828		57.7142	1.14566		57.6861	0.68836		22.3762	20.5309	0.63734		22.3663	20.5131	0.55198		22.3613	20.4996	0.47675
52.3366	0.10412		52.3422	-0.43561		52.3517	0.09517		57.6856	0.76072		57.6812	1.14651		57.6526	0.68896		22.4095	20.6095	0.63734		22.3997	20.591	0.552		22.3947	20.5787	0.47674
52.3708	0.10409		52.377	-0.43596		52.3857	0.09499		57.6526	0.7645		57.648	1.14724		57.6198	0.68957		22.4428	20.6912	0.63733		22.433	20.67	0.55202		22.428	20.6566	0.47672
52.4039	0.10405		52.4099	-0.43641		52.4187	0.09484		57.618	0.76803		57.615	1.14831		57.5863	0.69021		22.4762	20.7718	0.63731		22.4663	20.753	0.55205		22.4613	20.7368	0.47671
52.4355	0.10402		52.4433	-0.43685		52.4515	0.09472		57.5857	0.77145		57.5816	1.14907		57.5525	0.69081		22.5097	20.8511	0.63728		22.4997	20.8412	0.55206		22.4947	20.8175	0.47671
52.4693	0.10398		52.4772	-0.43725		52.4851	0.09458		57.5525	0.7752		57.5485	1.14972		57.519	0.69145		22.543	20.9321	0.63725		22.533	20.9299	0.55208		22.528	20.9011	0.4767
52.5021	0.10393		52.5097	-0.43763		52.5183	0.09443		57.5199	0.78035		57.5156	1.15039		57.487	0.69213		22.5763	21.0137	0.63724		22.5663	21.0165	0.55209		22.5613	20.9857	0.47669
52.5366	0.10388		52.5444	-0.43799		52.5511	0.09425		57.4868	0.78676		57.4825	1.15102		57.4522	0.69291		22.6097	21.0962	0.63724		22.5997	21.1023	0.5521		22.5947	21.0686	0.47669
52.5701	0.10384		52.5777	-0.43838		52.5847	0.09402		57.453	0.79351		57.4498	1.15182		57.4199	0.69399		22.643	21.1781	0.63723		22.633	21.1881	0.55211		22.628	21.1537	0.47669
52.6024	0.10379		52.6101	-0.43873		52.6183	0.09374		57.4199	0.80145		57.4154	1.15295		57.3863	0.69477		22.6763	21.2607	0.63723		22.6663	21.275	0.55212		22.6613	21.2433	0.47669
52.6358	0.10369		52.6433	-0.4391		52.652	0.09349		57.3875	0.80911		57.3822	1.15442		57.3538	0.6954		22.7097	21.3475	0.63719		22.6997	21.3622	0.55213		22.6947	21.3356	0.47668
52.6691	0.10357		52.6767	-0.43948		52.6857	0.09329		57.3535	0.81845		57.3502	1.15585		57.3197	0.69601		22.743	21.4361	0.63715		22.733	21.4506	0.55214		22.728	21.4272	0.47667
52.7029	0.10345		52.7104	-0.43984		52.7181	0.0931		57.3206	0.82839		57.3161	1.15667		57.2866	0.69662		22.7763	21.5245	0.6371		22.7663	21.5395	0.55214		22.7613	21.5167	0.47667
52.7358	0.10338		52.744	-0.44017		52.7505	0.09288		57.2872	0.84048		57.2829	1.15819		57.254	0.69726		22.8097	21.6121	0.63707		22.7997	21.6284	0.55215		22.7947	21.6048	0.47667
52.7689	0.1034		52.7772	-0.44047		52.7845	0.09261		57.2547	0.85277		57.2504	1.15941		57.2201	0.69819		22.843	21.7015	0.63704		22.833	21.7191	0.55216		22.828	21.6928	0.47666
52.8021	0.10339		52.8101	-0.44078		52.8178	0.09231		57.2219	0.86472		57.2162	1.16061		57.1865	0.69968		22.8763	21.79	0.63702		22.8663	21.8111	0.55217		22.8613	21.7827	0.47666
52.8344	0.10333		52.8429	-0.44116		52.8517	0.09206		57.1879	0.87454		57.1825	1.16133		57.1541	0.7007		22.9097	21.8781	0.63699		22.8997	21.9035	0.55218		22.8947	21.8765	0.47666
52.8686	0.10323		52.8764	-0.44156		52.8842	0.09187		57.155	0.88313		57.15	1.162		57.1206	0.70137		22.943	21.9676	0.63694		22.933	21.9934	0.55218		22.928	21.9713	0.47665
52.9013	0.10309		52.91	-0.44193		52.9176	0.09171		57.1221	0.8922		57.1175	1.16268		57.0884	0.70202		22.9763	22.0587	0.63692		22.9663	22.0824	0.55217		22.9613	22.0628	0.47664
52.9353	0.10296		52.9432	-0.44228		52.9504	0.09155		57.0891	0.90314		57.0837	1.16403		57.0546	0.70273		23.0097	22.1502	0.63689		22.9997	22.1732	0.55216		22.9947	22.1538	0.47663
52.9684	0.10285		52.9766	-0.44259		52.9839	0.0914		57.0565	0.91595		57.0507	1.1662		57.0216	0.70346		23.043	22.2412	0.63686		23.033	22.2648	0.55215		23.028	22.2484	0.47662
53.0016	0.1027		53.0091	-0.44293		53.0179	0.09122		57.0231	0.92883		57.0174	1.16891		56.988	0.70446		23.0763	22.3317	0.63684		23.0663	22.3573	0.55214		23.0613	22.3428	0.47661
53.0353	0.10258		53.0421	-0.44332		53.0492	0.09099		56.9902	0.93966		56.9853	1.17124		56.955	0.7053		23.1097	22.423	0.6368		23.0997	22.4499	0.55213		23.0947	22.4332	0.47661
53.0681	0.10248		53.0759	-0.44376		53.0843	0.09073		56.9575	0.94735		56.9506	1.17349		56.9214	0.706		23.143	22.5176	0.63676		23.133	22.5425	0.55212		23.128	22.5229	0.4766
53.1009	0.10236		53.1087	-0.44423		53.1164	0.09041		56.9235	0.9539		56.9176	1.17565		56.8879	0.70668		23.1763	22.6155	0.63672		23.1663	22.6376	0.55211		23.1613	22.6139	0.47659
53.135	0.10228		53.1426	-0.44468		53.1502	0.09013		56.8916	0.95973		56.8837	1.17808		56.855	0.70757		23.2097	22.7157	0.6367		23.1997	22.7348	0.55209		23.1947	22.7057	0.47659
53.1687	0.10219		53.1759	-0.44506		53.1837	0.0899		56.8589	0.96456		56.8512	1.18076		56.8222	0.70828		23.243	22.8169	0.63666		23.233	22.832	0.55205		23.228	22.7976	0.47659
53.2013	0.10206		53.2085	-0.44542		53.2171	0.08968		56.8256	0.97496		56.8177	1.18467		56.7886	0.7091		23.2763	22.9188	0.63664		23.2663	22.9273	0.55202		23.2613	22.8899	0.47659
53.2347	0.10193		53.2412	-0.44582		53.2508	0.08948		56.7928	0.98839		56.7847	1.18862		56.7549	0.71003		23.3097	23.0162	0.63658		23.2997	23.0218	0.552		23.2947	22.9827	0.47658
53.2687	0.10178		53.2752	-0.44627		53.2834	0.08927		56.7598	0.99877		56.7505	1.19212		56.722	0.71078		23.343	23.1117	0.63656		23.333	23.1154	0.55198		23.328	23.0778	0.47657
53.3013	0.10161		53.3091	-0.4467		53.3164	0.08903		56.7264	1.00891		56.7182	1.19444		56.6885	0.7115		23.3763	23.2055	0.63655		23.3663	23.2098	0.55195		23.3613	23.1728	0.47656
53.3349	0.10149		53.3409	-0.44708		53.3509	0.08886		56.694	1.01587		56.6846	1.19628		56.6549	0.71261		23.4097	23.2992	0.63652		23.3997	23.3041	0.55193		23.3947	23.2679	0.47655
53.3682	0.1014		53.3755	-0.44745		53.3837	0.08866		56.6612	1.02014		56.6517	1.19756		56.6222	0.71371		23.443	23.3914	0.63648		23.433	23.4	0.5519		23.428	23.3659	0.47655
53.4012	0.1013		53.4082	-0.44783		53.4161	0.08843		56.6282	1.02614		56.6185	1.19999		56.589	0.71452		23.4763	23.4822	0.63641		23.4663	23.4972	0.55188		23.4613	23.4653	0.47655
53.4354	0.10113		53.4427	-0.44822		53.4502	0.08821		56.5955	1.03671		56.5863	1.20376		56.5556	0.71524		23.5097	23.5768	0.63634		23.4997	23.5964	0.55184		23.4947	23.5629	0.47654
53.4683	0.10095		53.475	-0.44864		53.4831	0.08794		56.5631	1.04734		56.5524	1.20665		56.5226	0.71596		23.543	23.6726	0.63631		23.5332	23.6981	0.55181		23.528	23.6594	0.47652
53.5026	0.10079		53.5089	-0.44907		53.5167	0.08773		56.529	1.05781		56.5182	1.20888		56.4892	0.71668		23.5763	23.7671	0.63627		23.5665	23.8012	0.55178		23.5613	23.7555	0.47651
53.5349	0.10061		53.5412	-0.44952		53.5502	0.08757		56.4965	1.0625		56.4861	1.2119		56.4554	0.71766		23.6097	23.8627	0.63622		23.5998	23.9049	0.55173		23.5947	23.854	0.47649
53.5667	0.10044		53.5749	-0.44998		53.5835	0.08734		56.463	1.06678		56.4532	1.21492		56.4223	0.71931		23.643	23.9599	0.63618		23.6332	24.0066	0.55169		23.628	23.9528	0.47648
53.6006	0.10027		53.6083	-0.45044		53.6168	0.08708		56.4304	1.0703		56.4201	1.21891		56.3884	0.72099		23.6763	24.0581	0.63614		23.6665	24.1069	0.55164		23.6613	24.0499	0.47647
53.6349	0.10005		53.6416	-0.45085		53.65	0.08681		56.397	1.07569		56.3859	1.22354		56.3561	0.72256		23.7097	24.1562	0.63613		23.6998	24.2096	0.5516		23.6947	24.1433	0.47646
53.667	0.09983		53.6749	-0.45127		53.6837	0.08655		56.3645	1.08205		56.3534	1.22734		56.3229	0.72342		23.743	24.2551	0.63609		23.7332	24.314	0.55154		23.728	24.2392	0.47644
53.7012	0.09964		53.7079	-0.45171		53.7164	0.08634		56.3309	1.08734		56.3198	1.23075		56.2888	0.72425		23.7763	24.3551	0.63603		23.7665	24.4231	0.55148		23.7613	24.3353	0.47641
53.7343	0.09942		53.741	-0.45219		53.7498	0.08609		56.2985	1.09208		56.2869	1.23512		56.257	0.72496		23.8097	24.455	0.63601		23.7998	24.5287	0.55143		23.7947	24.431	0.4764
53.767	0.09919		53.7741	-0.45266		53.7825	0.08582		56.2662	1.09671		56.2542	1.23933		56.2233	0.7261		23.843	24.55	0.636		23.8332	24.6254	0.55137		23.828	24.5256	0.47639
53.8005	0.09899		53.8081	-0.45313		53.818	0.08558		56.2325	1.10207		56.2199	1.24356		56.1892	0.72757		23.8763	24.6418	0.63593		23.8665	24.7182	0.55132		23.8613	24.6165	0.47638
53.8338	0.09878		53.8406	-0.45356		53.8501	0.08531		56.1993	1.1075		56.1876	1.24844		56.1565	0.72906		23.9097	24.7335	0.6359		23.8998	24.8088	0.55127		23.8947	24.7087	0.47637
53.8668	0.09862		53.8746	-0.45402		53.8826	0.08504		56.1665	1.11253		56.1552	1.25371		56.1238	0.7299		23.943	24.8253	0.63582		23.9332	24.8977	0.55123		23.928	24.8019	0.47634
53.9	0.0984		53.9066	-0.45449		53.917	0.08475		56.134	1.11815		56.1204	1.25872		56.0905	0.73066		23.9763	24.9161	0.63575		23.9665	24.9846	0.5512		23.9613	24.8968	0.47631
53.9326	0.09817		53.9408	-0.45498		53.9504	0.08448		56.1021	1.12205		56.0873	1.26394		56.0574	0.73147		24.0097	25.0065	0.63571		23.9998	25.0751	0.55116		23.9947	24.9931	0.47629
53.9668	0.09795		53.9738	-0.45545		53.9827	0.08424		56.0674	1.1249		56.0547	1.26976		56.0244	0.73242		24.043	25.0999	0.63567		24.0332	25.1655	0.55112		24.028	25.0885	0.47625
54	0.09775		54.0074	-0.45589		54.0152	0.084		56.0349	1.12713		56.0209	1.27576		55.9915	0.73366		24.0763	25.1972	0.63561		24.0665	25.259	0.55107		24.0613	25.1871	0.4762
54.0331	0.0975		54.04	-0.45636		54.0491	0.08376		56.0014	1.12861		55.9881	1.28141		55.9582	0.73477		24.1097	25.2966	0.63558		24.0998	25.356	0.55101		24.0947	25.2875	0.47614
54.0671	0.09724		54.0739	-0.45688		54.0831	0.08348		55.9687	1.13172		55.9549	1.28604		55.9247	0.73589		24.143	25.3981	0.63554		24.1332	25.4567	0.55096		24.128	25.3877	0.4761
54.1003	0.09696		54.1067	-0.45742		54.1154	0.08317		55.9365	1.13546		55.9218	1.28993		55.8914	0.73711		24.1763	25.4987	0.63551		24.1665	25.559	0.55091		24.1613	25.4872	0.47607
54.1345	0.0967		54.1405	-0.45792		54.1484	0.0829		55.901	1.13859		55.889	1.29387		55.8582	0.738		24.2097	25.6007	0.63549		24.1998	25.6609	0.55085		24.1947	25.5858	0.47604
54.1671	0.09647		54.1732	-0.4584		54.1831	0.08259		55.8696	1.14076		55.8558	1.29761		55.8246	0.73932		24.243	25.701	0.63544		24.2332	25.7631	0.5508		24.228	25.6847	0.47599
54.1993	0.09628		54.2063	-0.45887		54.2156	0.08226		55.8363	1.14159		55.822	1.30219		55.7919	0.74039		24.2763	25.8003	0.63538		24.2665	25.8648	0.55078		24.2613	25.7812	0.47594
54.2329	0.09607		54.2394	-0.45934		54.2494	0.08196		55.8025	1.14229		55.7903	1.30749		55.7577	0.74112		24.3097	25.8991	0.63533		24.2998	25.9666	0.55075		24.2947	25.8774	0.4759
54.2656	0.09583		54.2731	-0.45982		54.283	0.08167		55.7704	1.14289		55.7557	1.31243		55.725	0.74183		24.343	25.9988	0.63527		24.3332	26.0679	0.55071		24.3281	25.9744	0.47586
54.2997	0.09555		54.3061	-0.46032		54.3154	0.08138		55.7367	1.14342		55.7239	1.31854		55.6922	0.74271		24.3763	26.0951	0.63522		24.3665	26.1687	0.55066		24.3615	26.0718	0.47582
54.3324	0.0953		54.3378	-0.46081		54.3495	0.08108		55.7045	1.14393		55.6903	1.32447		55.6579	0.74346		24.4097	26.1921	0.63518		24.3998	26.2698	0.55063		24.3948	26.1711	0.47578
54.3656	0.09507		54.3735	-0.46133		54.3822	0.08075		55.6709	1.14413		55.6571	1.32949		55.6248	0.7443		24.443	26.2944	0.63513		24.4332	26.373	0.55059		24.4282	26.2714	0.47575
54.3989	0.09482		54.4054	-0.46187		54.4162	0.08044		55.6379	1.14434		55.624	1.33501		55.5932	0.74504		24.4763	26.3974	0.63507		24.4665	26.4776	0.55057		24.4615	26.3745	0.47571
54.432	0.09452		54.4391	-0.46245		54.4496	0.08022		55.6042	1.14473		55.5912	1.33986		55.5596	0.74573		24.5097	26.4994	0.635		24.4998	26.5805	0.55055		24.4948	26.479	0.47568
54.4657	0.09421		54.4723	-0.46322		54.4825	0.08005		55.5713	1.145		55.5578	1.3448		55.5251	0.74644		24.5431	26.6007	0.63489		24.5332	26.6824	0.55052		24.5282	26.5851	0.47564
54.4999	0.09392		54.5061	-0.46387		54.5147	0.07981		55.5377	1.14509		55.525	1.35033		55.4926	0.74736		24.5765	26.7045	0.63478		24.5657	26.7845	0.55046		24.5615	26.6909	0.4756
54.5318	0.09366		54.5393	-0.46443		54.5483	0.0795		55.5048	1.14515		55.491	1.35457		55.4596	0.74898		24.6098	26.8103	0.63463		24.5982	26.8882	0.55042		24.5948	26.7938	0.47556
54.5655	0.09341		54.5718	-0.46493		54.5826	0.07915		55.4722	1.14512		55.4586	1.35802		55.4253	0.75107		24.6432	26.9124	0.63451		24.6315	26.9908	0.55038		24.6282	26.8956	0.47553
54.5977	0.09315		54.6052	-0.46541		54.616	0.07882		55.4378	1.14505		55.4251	1.3602		55.3921	0.75238		24.6765	27.0148	0.63444		24.6648	27.0947	0.55033		24.6615	26.9974	0.47552
54.6314	0.09284		54.6389	-0.46594		54.6489	0.07851		55.4047	1.14493		55.3915	1.36182		55.3591	0.75313		24.7098	27.1165	0.63429		24.6982	27.1931	0.55027		24.6948	27.0986	0.4755
54.6648	0.0925		54.6721	-0.46648		54.6818	0.07822		55.3719	1.14452		55.3599	1.36414		55.3267	0.75385		24.7432	27.2177	0.63419		24.7315	27.2846	0.55022		24.7282	27.2015	0.47544
54.6984	0.09218		54.7054	-0.46704		54.7162	0.07792		55.3378	1.144		55.3261	1.36705		55.2931	0.75469		24.7765	27.3184	0.63408		24.7648	27.3798	0.55015		24.7615	27.3042	0.47538
54.7311	0.09184		54.7378	-0.4676		54.7484	0.07762		55.3056	1.1435		55.2926	1.36991		55.2595	0.75548		24.8098	27.4201	0.63399		24.7982	27.4795	0.5501		24.7948	27.406	0.47533
54.764	0.0915		54.7717	-0.46818		54.7821	0.07736		55.2718	1.14303		55.2607	1.37204		55.2267	0.75642		24.8432	27.5258	0.63384		24.8315	27.5748	0.55006		24.8282	27.5038	0.47527
54.7986	0.09118		54.8049	-0.46886		54.8145	0.07709		55.2388	1.14263		55.2264	1.3734		55.193	0.75714		24.8765	27.6303	0.63374		24.8648	27.6706	0.55		24.8615	27.5981	0.47523
54.8316	0.09082		54.8373	-0.4695		54.8481	0.07679		55.2059	1.14191		55.1941	1.37453		55.1591	0.75787		24.9098	27.73	0.63363		24.8982	27.7694	0.54994		24.8948	27.6938	0.4752
54.8643	0.09043		54.8721	-0.47008		54.8823	0.07647		55.1724	1.14113		55.1611	1.37541		55.1268	0.75856		24.9432	27.8324	0.63353		24.9315	27.8688	0.5499		24.9282	27.7922	0.47515
54.8987	0.09002		54.9038	-0.47061		54.9147	0.07602		55.1391	1.14039		55.1278	1.37703		55.0926	0.75926		24.9765	27.9367	0.63347		24.9648	27.9744	0.54986		24.9615	27.8888	0.47511
54.931	0.08963		54.9376	-0.47118		54.9477	0.07564		55.106	1.13968		55.0952	1.37968		55.0603	0.75996		25.0098	28.0408	0.6334		24.9982	28.084	0.5498		24.9948	27.9837	0.47506
54.9639	0.08928		54.9706	-0.47187		54.9814	0.07529		55.0719	1.13895		55.061	1.38209		55.0266	0.76068		25.0432	28.1452	0.63333		25.0315	28.1982	0.54972		25.0282	28.0862	0.475
54.9974	0.08893		55.0047	-0.47273		55.0141	0.07493		55.0391	1.13833		55.0271	1.38434		54.9935	0.76143		25.0765	28.2496	0.6333		25.0648	28.3109	0.54967		25.0615	28.1893	0.47495
55.0312	0.08855		55.0377	-0.47347		55.0474	0.0746		55.0059	1.13716		54.9945	1.38578		54.9608	0.76214		25.1098	28.3561	0.63325		25.0982	28.422	0.54958		25.0948	28.2945	0.47493
55.0645	0.08816		55.0718	-0.47423		55.0816	0.07425		54.9718	1.13593		54.9608	1.38656		54.927	0.7628		25.1432	28.4592	0.63325		25.1315	28.5293	0.54951		25.1282	28.4019	0.47487
55.0978	0.08777		55.1047	-0.47492		55.1141	0.07385		54.9404	1.13437		54.9276	1.38724		54.8934	0.76348		25.1765	28.5597	0.63314		25.1648	28.6398	0.5494		25.1615	28.5133	0.4748
55.1304	0.08744		55.1376	-0.47559		55.1479	0.07345		54.9061	1.13265		54.8943	1.38767		54.8613	0.76414		25.2098	28.6617	0.63303		25.1982	28.75	0.54929		25.1948	28.6247	0.47473
55.165	0.08712		55.1705	-0.47618		55.1815	0.07304		54.8735	1.13102		54.8614	1.3881		54.8274	0.7648		25.2432	28.7649	0.63295		25.2315	28.8634	0.54919		25.2282	28.7386	0.47467
55.1975	0.08677		55.2037	-0.47681		55.2147	0.07269		54.8389	1.12939		54.829	1.38833		54.7939	0.76544		25.2765	28.8641	0.6329		25.2648	28.9747	0.54908		25.2615	28.8526	0.47462
55.2304	0.0864		55.2361	-0.47745		55.2475	0.07241		54.806	1.12771		54.7953	1.38853		54.7615	0.76603		25.3098	28.961	0.63281		25.2982	29.0884	0.54894		25.2948	28.9638	0.47458
55.2636	0.08597		55.27	-0.47808		55.2798	0.07211		54.7723	1.12657		54.7623	1.38878		54.7282	0.7666		25.3432	29.0573	0.6327		25.3315	29.2011	0.54881		25.3282	29.0772	0.47453
55.2967	0.08551		55.3043	-0.47884		55.3128	0.07177		54.7387	1.12525		54.7291	1.38904		54.6949	0.7672		25.3765	29.1534	0.6326		25.3648	29.3141	0.54868		25.3615	29.188	0.4745
55.3297	0.08487		55.3362	-0.47953		55.3472	0.0714		54.7046	1.12327		54.6964	1.38922		54.6617	0.76786		25.4098	29.2501	0.63252		25.3982	29.4296	0.54855		25.394	29.297	0.47448
55.3638	0.08435		55.3693	-0.4802		55.3802	0.07101		54.6708	1.11978		54.6624	1.38946		54.628	0.76853		25.4432	29.3512	0.63243		25.4315	29.5405	0.54845		25.4265	29.4077	0.47446
55.3966	0.08388		55.4034	-0.48136		55.4127	0.07064		54.6389	1.11434		54.6299	1.38958		54.5951	0.76917		25.4765	29.457	0.63234		25.4648	29.6465	0.54834		25.4598	29.5187	0.47442
55.43	0.08344		55.4369	-0.48259		55.4467	0.07026		54.606	1.10874		54.596	1.38941		54.5622	0.76976		25.5098	29.5633	0.63227		25.4982	29.7571	0.54825		25.4932	29.6306	0.47439
55.4634	0.08297		55.4699	-0.4833		55.4805	0.06985		54.5719	1.10448		54.5643	1.38914		54.5288	0.77028		25.5432	29.6689	0.63219		25.5315	29.8697	0.54818		25.5265	29.7441	0.47436
55.4962	0.08249		55.5033	-0.48397		55.5131	0.06943		54.538	1.10067		54.53	1.3887		54.4957	0.7708		25.5765	29.7753	0.63209		25.5649	29.9831	0.54811		25.5598	29.8563	0.47437
55.53	0.08197		55.5358	-0.48473		55.5465	0.06909		54.505	1.09697		54.4963	1.38844		54.4627	0.77132		25.609	29.8851	0.63198		25.5983	30.0969	0.54799		25.5932	29.9687	0.4744
55.5634	0.08144		55.57	-0.48586		55.58	0.06875		54.4719	1.09327		54.4638	1.3882		54.4286	0.77186		25.6415	29.9977	0.63185		25.6317	30.2134	0.54788		25.6265	30.0823	0.47441
55.5964	0.08095		55.6034	-0.48733		55.6129	0.06844		54.4383	1.08978		54.4296	1.3879		54.3964	0.77243		25.6748	30.1127	0.63175		25.665	30.3257	0.54771		25.6598	30.1933	0.47447
55.6293	0.08046		55.636	-0.48819		55.6464	0.06808		54.4051	1.08681		54.3968	1.38773		54.3619	0.77301		25.7082	30.2248	0.63164		25.6983	30.434	0.54758		25.6932	30.3038	0.47452
55.6637	0.07998		55.6695	-0.48899		55.679	0.06765		54.372	1.08382		54.3636	1.38762		54.3287	0.77356		25.7415	30.3375	0.6315		25.7317	30.5375	0.54748		25.7265	30.4136	0.47451
55.6962	0.07952		55.7029	-0.48962		55.7124	0.0672		54.3375	1.0807		54.3297	1.38754		54.2955	0.7741		25.7748	30.4526	0.63139		25.765	30.6375	0.54736		25.7598	30.5236	0.47446
55.7292	0.07892		55.7351	-0.49026		55.7457	0.0668		54.304	1.07789		54.2966	1.38748		54.2615	0.77461		25.8082	30.5664	0.63125		25.7983	30.7442	0.54724		25.7932	30.6314	0.47441
55.7622	0.07815		55.7692	-0.49097		55.7794	0.06643		54.2704	1.07432		54.2632	1.38743		54.2286	0.77509		25.8415	30.6794	0.63115		25.8317	30.8529	0.54715		25.8265	30.7418	0.47441
55.7955	0.07749		55.8019	-0.49199		55.8122	0.06606		54.2371	1.071		54.2308	1.38735		54.1958	0.77556		25.8748	30.7923	0.63108		25.865	30.9616	0.54706		25.8598	30.8563	0.47441
55.829	0.0769		55.8351	-0.49359		55.8455	0.06568		54.2041	1.06787		54.1964	1.38724		54.1617	0.77608		25.9082	30.9007	0.63097		25.8983	31.0659	0.54699		25.8932	30.9708	0.47438
55.8616	0.07638		55.8685	-0.49513		55.8777	0.06523		54.1703	1.06399		54.1638	1.38714		54.1289	0.7766		25.9415	31.0122	0.6309		25.9317	31.1743	0.54693		25.9265	31.0811	0.47437
55.8956	0.07588		55.9029	-0.49604		55.9128	0.0648		54.1375	1.06113		54.1307	1.38702		54.0943	0.77704		25.9748	31.1267	0.63086		25.965	31.2807	0.54684		25.9598	31.1919	0.47439
55.929	0.07535		55.9356	-0.49692		55.9463	0.0644		54.1047	1.05766		54.0962	1.38689		54.0611	0.77743		26.0082	31.2428	0.63085		25.9983	31.3825	0.54674		25.9932	31.3054	0.47437
55.9616	0.07483		55.968	-0.49759		55.9786	0.06402		54.0696	1.05389		54.0631	1.38681		54.0291	0.77776		26.0415	31.3597	0.6309		26.0317	31.4822	0.54669		26.0265	31.4146	0.47433
55.9948	0.07434		56.0015	-0.49839		56.0124	0.06366		54.0371	1.04992		54.0312	1.38671		53.9957	0.77813		26.0748	31.4746	0.63102		26.065	31.5788	0.54665		26.0598	31.5191	0.47424
56.0274	0.07383		56.0339	-0.5001		56.045	0.06328		54.0037	1.04555		53.9963	1.38661		53.9624	0.77859		26.1082	31.5887	0.6311		26.0983	31.6797	0.54657		26.0932	31.6209	0.47416
56.0617	0.07328		56.0673	-0.50177		56.0785	0.06287		53.9711	1.04225		53.9635	1.38648		53.9285	0.77906		26.1415	31.7005	0.63123		26.1317	31.7786	0.54651		26.1265	31.7243	0.47414
56.0942	0.07262		56.1017	-0.50257		56.1115	0.06243		53.9367	1.03939		53.9299	1.38637		53.8946	0.77951		26.1748	31.8092	0.63132		26.165	31.8809	0.54644		26.1598	31.8238	0.47418
56.1283	0.07181		56.1346	-0.50336		56.1456	0.06196		53.9033	1.03682		53.8974	1.38624		53.8628	0.77991		26.2082	31.918	0.63139		26.1983	31.981	0.54634		26.1932	31.9223	0.4742
56.1607	0.07099		56.167	-0.50405		56.1786	0.06149		53.8703	1.03454		53.8632	1.38607		53.8299	0.78027		26.2415	32.0223	0.63127		26.2317	32.0779	0.54622		26.2265	32.0237	0.47421
56.1934	0.07041		56.2003	-0.50486		56.2116	0.06104		53.8362	1.03257		53.8307	1.38588		53.7957	0.78062		26.2748	32.128	0.63114		26.265	32.1738	0.5461		26.2598	32.1302	0.47412
56.2274	0.06962		56.2335	-0.50609		56.2452	0.06061		53.8034	1.03011		53.7975	1.38555		53.7624	0.78097		26.3082	32.2373	0.63111		26.2983	32.2677	0.54598		26.2932	32.2347	0.47404
56.2607	0.06887		56.2673	-0.50774		56.2771	0.06016		53.7696	1.02774		53.7641	1.38529		53.7298	0.78133		26.3415	32.3416	0.6311		26.3317	32.3596	0.54587		26.3265	32.3404	0.47393
56.2939	0.06808		56.2994	-0.50938		56.311	0.05971		53.7363	1.0255		53.7315	1.38504		53.6959	0.78168		26.3748	32.4434	0.63111		26.365	32.4551	0.54578		26.3598	32.4476	0.47387
56.3269	0.06716		56.3337	-0.51128		56.3443	0.05924		53.7034	1.02359		53.6971	1.3848		53.6627	0.78206		26.4082	32.5436	0.63092		26.3983	32.553	0.54567		26.3933	32.5574	0.47385
56.3607	0.06608		56.3666	-0.51321		56.3777	0.05875		53.669	1.02212		53.6644	1.38455		53.6293	0.7824		26.4415	32.6473	0.63085		26.4317	32.6506	0.5456		26.4267	32.6608	0.47382
56.3938	0.06516		56.3995	-0.51476		56.4109	0.05832		53.6361	1.02034		53.6322	1.38431		53.5955	0.7827		26.4748	32.7522	0.63081		26.465	32.7484	0.54554		26.46	32.7569	0.47379
56.4269	0.06441		56.4333	-0.51621		56.4442	0.05786		53.6023	1.0175		53.5979	1.3841		53.5632	0.78303		26.5082	32.8573	0.63072		26.4983	32.848	0.5455		26.4933	32.8538	0.47377
56.4597	0.06357		56.466	-0.51747		56.4776	0.05739		53.5694	1.01404		53.5645	1.38388		53.5304	0.78332		26.5415	32.9611	0.63083		26.5317	32.9476	0.54546		26.5267	32.9535	0.47377
56.4928	0.06243		56.4995	-0.51923		56.5105	0.05689		53.5366	1.01086		53.5306	1.3836		53.4957	0.7836		26.5749	33.0647	0.63075		26.565	33.0444	0.54553		26.56	33.0489	0.47377
56.5269	0.0611		56.533	-0.52102		56.5438	0.05639		53.5024	1.00755		53.4974	1.38331		53.4632	0.78387		26.6083	33.1665	0.63068		26.5983	33.137	0.54549		26.5933	33.1424	0.47377
56.5599	0.06001		56.5667	-0.52215		56.5772	0.0559		53.4696	1.00532		53.4645	1.38302		53.4293	0.78413		26.6417	33.2664	0.63073		26.6317	33.2311	0.54546		26.6267	33.238	0.47378
56.5933	0.05892		56.599	-0.52301		56.6106	0.05542		53.4372	1.00295		53.4303	1.38271		53.3964	0.78442		26.675	33.3688	0.63056		26.665	33.3236	0.54554		26.66	33.3316	0.47377
56.6264	0.058		56.6323	-0.52388		56.6434	0.05492		53.4019	1.00032		53.3978	1.38238		53.3625	0.78468		26.7083	33.4703	0.63057		26.6983	33.4111	0.5456		26.6933	33.4257	0.47369
56.6594	0.0573		56.6647	-0.52494		56.6773	0.05442		53.3693	0.99808		53.3651	1.38182		53.3292	0.78492		26.7417	33.568	0.63046		26.7317	33.5029	0.5456		26.7267	33.5268	0.47357
56.6937	0.05628		56.6986	-0.52653		56.7107	0.05398		53.3357	0.99588		53.3315	1.38119		53.297	0.78512		26.775	33.6665	0.63036		26.765	33.5993	0.54564		26.76	33.628	0.47348
56.7261	0.05526		56.7318	-0.52818		56.7439	0.05347		53.3023	0.99378		53.2977	1.3808		53.2629	0.78529		26.8083	33.7651	0.63046		26.7983	33.6964	0.54567		26.7933	33.7263	0.47348
56.7591	0.05457		56.7656	-0.52983		56.7757	0.05299		53.2689	0.99175		53.2651	1.38047		53.23	0.78551		26.8417	33.865	0.6304		26.8317	33.798	0.54579		26.8267	33.8193	0.47346
56.7913	0.05373		56.7974	-0.53154		56.8109	0.05246		53.2355	0.99059		53.2316	1.37999		53.1963	0.78574		26.875	33.965	0.63033		26.865	33.8985	0.5459		26.86	33.912	0.47342
56.8256	0.05264		56.8323	-0.53352		56.8431	0.05192		53.2022	0.98938		53.1975	1.37947		53.1636	0.78594		26.9083	34.068	0.63029		26.8983	33.9885	0.54586		26.8933	34.003	0.47337
56.8587	0.05134		56.8646	-0.53511		56.8764	0.05142		53.1679	0.98782		53.1652	1.37908		53.1293	0.78612		26.9417	34.1666	0.6303		26.9317	34.0784	0.54581		26.9267	34.0974	0.47331
56.892	0.04978		56.8984	-0.53632		56.9098	0.05095		53.1353	0.98541		53.1315	1.37862		53.0968	0.78623		26.975	34.263	0.63017		26.965	34.1677	0.54586		26.96	34.1932	0.47331
56.9253	0.04797		56.9314	-0.53779		56.9428	0.05047		53.1021	0.98211		53.0984	1.37822		53.0629	0.7864		27.0083	34.3621	0.63024		26.9983	34.2545	0.54576		26.9933	34.2859	0.47325
56.9578	0.0462		56.9644	-0.53994		56.976	0.04999		53.0699	0.97956		53.0652	1.3778		53.0304	0.78661		27.0417	34.4589	0.6302		27.0317	34.3418	0.5456		27.0267	34.3814	0.47314
56.991	0.04469		56.9974	-0.54189		57.0096	0.04949		53.036	0.97823		53.0313	1.37724		52.9963	0.78681		27.075	34.5532	0.63003		27.065	34.4356	0.54545		27.06	34.4766	0.47307
57.0256	0.04349		57.0317	-0.54436		57.0421	0.04894		53.0009	0.97703		52.998	1.37681		52.9631	0.78699		27.1083	34.6484	0.62995		27.0983	34.5299	0.54549		27.0933	34.5709	0.47304
57.0581	0.04218		57.0645	-0.54637		57.0756	0.04833		52.9688	0.97564		52.9642	1.37638		52.9302	0.78714		27.1417	34.7472	0.62999		27.1317	34.6232	0.54556		27.1267	34.6634	0.473
57.0918	0.0404		57.0976	-0.54813		57.1085	0.04779		52.9353	0.97339		52.931	1.37594		52.8959	0.78725		27.175	34.8421	0.62998		27.165	34.7182	0.54543		27.16	34.7535	0.47296
57.1249	0.03824		57.1312	-0.55072		57.1415	0.04716		52.902	0.97137		52.8979	1.37529		52.8631	0.78738		27.2083	34.9317	0.62982		27.1983	34.8113	0.54533		27.1933	34.8476	0.47295
57.1573	0.03566		57.1636	-0.5534		57.1749	0.04658		52.8684	0.97028		52.8652	1.37469		52.8296	0.78752		27.2417	35.0249	0.62969		27.2317	34.9019	0.54542		27.2267	34.9429	0.47291
57.1913	0.03364		57.1972	-0.55576		57.2088	0.04598		52.8348	0.96924		52.8315	1.3742		52.7965	0.78766		27.275	35.1172	0.62977		27.265	34.986	0.54542		27.26	35.0362	0.47283
57.2247	0.0326		57.2299	-0.55814		57.2414	0.04533		52.8018	0.96852		52.7983	1.37373		52.7635	0.78778		27.3083	35.2067	0.62979		27.2983	35.071	0.54531		27.2933	35.1265	0.47274
57.2578	0.03187		57.264	-0.55924		57.2747	0.04467		52.7674	0.96784		52.765	1.37309		52.7297	0.78787		27.3417	35.2953	0.62963		27.3317	35.16	0.54532		27.3267	35.215	0.47267
57.2903	0.03025		57.2979	-0.56067		57.3082	0.04371		52.7339	0.96689		52.7311	1.37223		52.6972	0.78789		27.375	35.3868	0.62953		27.365	35.2508	0.54534		27.36	35.3005	0.47258
57.3234	0.02874		57.3297	-0.56248		57.3419	0.04269		52.7007	0.9653		52.6978	1.37154		52.6637	0.7879		27.4083	35.4783	0.62949		27.3983	35.338	0.54527		27.3933	35.3896	0.47254
57.3568	0.02649		57.3638	-0.56458		57.3755	0.042		52.668	0.96277		52.6649	1.37069		52.6309	0.78795		27.4417	35.5667	0.62945		27.4317	35.4304	0.54524		27.4267	35.4757	0.47252
57.3903	0.02367		57.3969	-0.56715		57.4079	0.04128		52.6344	0.95984		52.6314	1.37012		52.596	0.78802		27.475	35.6539	0.62932		27.465	35.5217	0.54526		27.46	35.5635	0.47248
57.4239	0.02118		57.4295	-0.56979		57.4412	0.04061		52.6011	0.95835		52.5981	1.36964		52.5641	0.78808		27.5083	35.741	0.62914		27.4983	35.6154	0.54508		27.4933	35.6524	0.47241
57.4577	0.0191		57.4632	-0.57329		57.4745	0.03991		52.5683	0.95743		52.5641	1.36913		52.5298	0.78812		27.5417	35.8291	0.62899		27.5317	35.7093	0.54491		27.5267	35.7385	0.47233
57.4896	0.01705		57.4962	-0.57633		57.508	0.03931		52.5342	0.95665		52.531	1.36823		52.4973	0.78817		27.575	35.9163	0.62895		27.565	35.8012	0.5448		27.56	35.8256	0.47225
57.5229	0.01557		57.5298	-0.57891		57.5417	0.03874		52.501	0.95588		52.4972	1.36747		52.4647	0.78821		27.6083	36.0035	0.62888		27.5983	35.8997	0.54484		27.5933	35.9131	0.47219
57.556	0.01443		57.5626	-0.58046		57.5746	0.0382		52.4677	0.9542		52.4654	1.36693		52.4303	0.78826		27.6417	36.0914	0.62872		27.6318	35.9946	0.54479		27.6267	36.0011	0.47213
57.5894	0.01278		57.5956	-0.58137		57.6073	0.0376		52.4341	0.95211		52.4317	1.36631		52.3966	0.78834		27.675	36.1825	0.62861		27.6652	36.0889	0.54469		27.66	36.0888	0.47204
57.6227	0.01114		57.6289	-0.58229		57.6404	0.03684		52.4012	0.95062		52.3984	1.3657		52.3638	0.7884		27.7083	36.2732	0.62847		27.6985	36.1892	0.54458		27.6933	36.1754	0.47196
57.6559	0.00875		57.6619	-0.58376		57.6754	0.03616		52.3668	0.94982		52.3645	1.36496		52.3302	0.78841		27.7417	36.3671	0.62831		27.7318	36.2846	0.54446		27.7267	36.2671	0.47188
57.6889	0.00566		57.6952	-0.585		57.7075	0.03529		52.3345	0.94932		52.3319	1.36402		52.2976	0.78839		27.775	36.4584	0.62815		27.7652	36.3839	0.54437		27.76	36.3594	0.47188
57.7222	0.00291		57.7279	-0.58735		57.7412	0.03456		52.3009	0.94863		52.299	1.36315		52.2639	0.78839		27.8083	36.5486	0.62803		27.7985	36.4834	0.54437		27.7933	36.4551	0.47184
57.7558	-0.000553		57.7616	-0.58961		57.7745	0.03395		52.2668	0.94776		52.2646	1.36254		52.2307	0.7884		27.8417	36.6378	0.62795		27.8318	36.581	0.54428		27.8267	36.55	0.47176
57.788	-0.00336		57.7946	-0.59164		57.8074	0.03328		52.2343	0.94659		52.2318	1.36199		52.1966	0.78841		27.875	36.7257	0.62788		27.8652	36.6779	0.5443		27.86	36.6466	0.47166
57.8225	-0.00512		57.8279	-0.59381		57.8404	0.03259		52.2001	0.94491		52.1988	1.36146		52.164	0.78843		27.9083	36.8137	0.62782		27.8985	36.7766	0.54426		27.8933	36.7449	0.4716
57.8551	-0.0069		57.8616	-0.59577		57.8727	0.03196		52.1683	0.94337		52.1649	1.36093		52.131	0.7884		27.9417	36.9043	0.62777		27.9318	36.8739	0.54421		27.9267	36.8451	0.4716
57.8875	-0.00878		57.8942	-0.59788		57.907	0.0313		52.1338	0.94163		52.1313	1.36038		52.0975	0.78838		27.975	36.9978	0.62771		27.9652	36.9686	0.54403		27.96	36.9385	0.4716
57.9208	-0.01108		57.9275	-0.60013		57.9394	0.03067		52.1008	0.94042		52.0982	1.35982		52.0637	0.78837		28.0083	37.0911	0.62756		27.9985	37.0632	0.54382		27.9933	37.0322	0.47155
57.9544	-0.01376		57.9612	-0.60206		57.9737	0.03006		52.0687	0.93967		52.0651	1.35926		52.0307	0.78835		28.0417	37.1838	0.62738		28.0318	37.1592	0.54371		28.0267	37.1236	0.47148
57.9877	-0.01708		57.9939	-0.60366		58.0068	0.02943		52.0337	0.93901		52.0317	1.35869		51.9972	0.7883		28.075	37.2769	0.62719		28.0652	37.2593	0.54374		28.06	37.2152	0.47145
58.0214	-0.02077		58.0277	-0.60476		58.0399	0.02879		52.0003	0.93828		51.9985	1.35807		51.9642	0.78827		28.1083	37.3741	0.62712		28.0985	37.3583	0.54374		28.0933	37.3097	0.47142
58.0546	-0.02452		58.0612	-0.60648		58.0734	0.02814		51.9674	0.93768		51.9652	1.35732		51.9313	0.78823		28.1417	37.4694	0.62706		28.1318	37.4541	0.54365		28.1267	37.4021	0.47139
58.0871	-0.02812		58.0939	-0.60938		58.1067	0.02733		51.9337	0.93674		51.9325	1.35658		51.8978	0.78819		28.175	37.5608	0.627		28.1652	37.5489	0.54348		28.16	37.4937	0.47129
58.1213	-0.03168		58.1277	-0.6117		58.139	0.02648		51.9009	0.93563		51.899	1.35555		51.8643	0.78815		28.2083	37.6505	0.62702		28.1985	37.6488	0.54331		28.1933	37.5837	0.47117
58.154	-0.03446		58.161	-0.61377		58.1725	0.02506		51.8675	0.93477		51.8655	1.35484		51.8311	0.78811		28.2417	37.7372	0.6269		28.2318	37.7495	0.54328		28.2267	37.6718	0.47113
58.1874	-0.03649		58.1946	-0.6156		58.206	0.02373		51.8346	0.93425		51.8322	1.35393		51.7979	0.78801		28.275	37.8283	0.62676		28.2652	37.8469	0.54329		28.26	37.7607	0.47108
58.22	-0.03898		58.227	-0.61727		58.2403	0.02259		51.8012	0.93373		51.7987	1.35283		51.7649	0.78793		28.3083	37.9187	0.62666		28.2985	37.9428	0.54326		28.2933	37.8479	0.47103
58.2535	-0.04111		58.2601	-0.6191		58.2735	0.02177		51.7678	0.93327		51.7659	1.35172		51.731	0.78789		28.3417	38.0076	0.62658		28.3318	38.0344	0.54313		28.3267	37.9334	0.47101
58.2872	-0.04299		58.2941	-0.62153		58.3068	0.02065		51.7342	0.93277		51.7323	1.35094		51.6981	0.78783		28.375	38.0976	0.62653		28.3652	38.127	0.54297		28.36	38.021	0.47095
58.3199	-0.04542		58.3265	-0.62309		58.3399	0.02		51.701	0.93233		51.6989	1.35032		51.6646	0.78776		28.4083	38.1855	0.62647		28.3985	38.2184	0.54289		28.3933	38.1045	0.47087
58.3527	-0.04743		58.3606	-0.62386		58.3736	0.0194		51.6677	0.93165		51.6662	1.34972		51.6317	0.78767		28.4417	38.2716	0.62632		28.4318	38.3141	0.54275		28.4267	38.1904	0.47085
58.3869	-0.04885		58.3926	-0.6251		58.4053	0.01887		51.6329	0.93044		51.6317	1.34911		51.5981	0.78755		28.475	38.3568	0.62615		28.4652	38.4131	0.54261		28.4602	38.2768	0.47081
58.4195	-0.0505		58.4253	-0.62716		58.4394	0.01831		51.6012	0.92955		51.5997	1.34848		51.5649	0.78748		28.5083	38.4448	0.62602		28.4985	38.5103	0.54248		28.4935	38.3613	0.47075
58.4527	-0.05269		58.4596	-0.62997		58.4718	0.01774		51.5685	0.9288		51.566	1.34785		51.5313	0.78745		28.5417	38.5309	0.62601		28.5318	38.6074	0.54238		28.5268	38.444	0.47065
58.4855	-0.05618		58.4934	-0.63283		58.5056	0.01714		51.5342	0.92821		51.5335	1.34722		51.498	0.78743		28.575	38.6225	0.62588		28.5652	38.7024	0.54227		28.5602	38.5229	0.47059
58.5188	-0.06065		58.5259	-0.63537		58.5384	0.01653		51.5009	0.92766		51.4996	1.34659		51.4644	0.78736		28.6083	38.7102	0.62575		28.5985	38.7973	0.54215		28.5935	38.5962	0.47051
58.5528	-0.06515		58.5597	-0.63701		58.5723	0.01592		51.4673	0.92691		51.4655	1.34596		51.4305	0.78726		28.6418	38.7995	0.62559		28.6318	38.8953	0.54196		28.6268	38.6669	0.47048
58.5853	-0.06933		58.5929	-0.63833		58.6046	0.01525		51.4339	0.92548		51.4329	1.34532		51.3974	0.7871		28.6752	38.8877	0.62546		28.6652	38.9894	0.54178		28.6602	38.7412	0.47044
58.6184	-0.07223		58.6258	-0.63952		58.639	0.01459		51.4007	0.92403		51.3987	1.34432		51.3646	0.78696		28.7085	38.9701	0.62539		28.6985	39.085	0.54167		28.6935	38.8204	0.47042
58.652	-0.07548		58.6592	-0.64055		58.6721	0.01359		51.3676	0.92289		51.3657	1.34345		51.332	0.78684		28.7418	39.0507	0.62533		28.7318	39.1781	0.5416		28.7268	38.9008	0.47034
58.6849	-0.07929		58.6916	-0.6411		58.7045	0.01271		51.3342	0.92234		51.3337	1.34275		51.2977	0.78678		28.7752	39.1281	0.6252		28.7652	39.2723	0.54154		28.7602	38.9841	0.47021
58.718	-0.08185		58.7249	-0.6419		58.739	0.01193		51.3016	0.92175		51.2989	1.34215		51.2641	0.7867		28.8085	39.2043	0.62511		28.7985	39.3664	0.54154		28.7935	39.07	0.47014
58.7521	-0.08441		58.7576	-0.64379		58.7719	0.01111		51.2672	0.92107		51.2657	1.34158		51.2309	0.78661		28.8418	39.28	0.62506		28.8318	39.4627	0.54148		28.8268	39.16	0.47007
58.7841	-0.08676		58.7919	-0.64575		58.8055	0.01039		51.2346	0.92065		51.2314	1.34101		51.1979	0.7865		28.8752	39.3545	0.62498		28.8652	39.5625	0.54137		28.8602	39.2573	0.47003
58.8179	-0.08866		58.8249	-0.648		58.8381	0.00979		51.2007	0.92012		51.1989	1.34037		51.1639	0.78642		28.9085	39.4303	0.62493		28.8985	39.6617	0.54127		28.8935	39.3612	0.46999
58.8502	-0.09098		58.8581	-0.64991		58.8721	0.00923		51.1666	0.91968		51.1655	1.33977		51.1315	0.78636		28.9418	39.5116	0.62486		28.9318	39.7615	0.54118		28.9268	39.4685	0.4699
58.8845	-0.09356		58.8912	-0.65115		58.9047	0.00868		51.1341	0.91911		51.1319	1.33917		51.0971	0.78627		28.9752	39.5969	0.62475		28.9652	39.8627	0.54107		28.9602	39.5751	0.46985
58.9169	-0.09651		58.9246	-0.65253		58.9389	0.00817		51.1007	0.9185		51.0976	1.33858		51.0637	0.78617		29.0085	39.688	0.62457		28.9985	39.958	0.54104		28.9935	39.6788	0.4698
58.9501	-0.10083		58.9585	-0.65458		58.971	0.0076		51.068	0.91794		51.0653	1.33797		51.0314	0.78605		29.0418	39.7838	0.62433		29.0318	40.0563	0.541		29.0268	39.7821	0.46973
58.9835	-0.10504		58.9909	-0.65628		59.0038	0.007		51.0337	0.91748		51.0323	1.3372		50.9978	0.78598		29.0752	39.8856	0.6241		29.0652	40.1538	0.54088		29.0602	39.8828	0.46966
59.0169	-0.10851		59.0245	-0.65707		59.0375	0.00643		51.0021	0.91704		50.9989	1.33648		50.9643	0.78594		29.1085	39.991	0.6239		29.0985	40.2516	0.54079		29.0935	39.9826	0.46959
59.05	-0.11169		59.0582	-0.65758		59.071	0.00583		50.9673	0.91659		50.9659	1.33588		50.9308	0.78589		29.1418	40.0994	0.62369		29.1318	40.3505	0.54074		29.1268	40.0809	0.46954
59.0829	-0.1141		59.0903	-0.65812		59.105	0.00528		50.9336	0.91608		50.9332	1.33531		50.8965	0.78581		29.1752	40.2106	0.62352		29.1652	40.4477	0.54066		29.1602	40.1803	0.46947
59.1166	-0.11682		59.1236	-0.65885		59.1367	0.00476		50.9005	0.91556		50.8983	1.33474		50.865	0.7857		29.2085	40.3216	0.62333		29.1985	40.5498	0.54047		29.1935	40.2821	0.4694
59.1486	-0.11966		59.1575	-0.65993		59.171	0.0042		50.8679	0.91504		50.8656	1.33415		50.8308	0.78555		29.2418	40.4299	0.62323		29.2318	40.6516	0.54029		29.2268	40.3868	0.46933
59.182	-0.12313		59.1904	-0.66102		59.2039	0.00362		50.8345	0.91457		50.8324	1.33353		50.7976	0.78544		29.2752	40.5344	0.62314		29.2652	40.755	0.54016		29.2602	40.4924	0.46923
59.2156	-0.12639		59.2233	-0.66183		59.2378	0.00305		50.8012	0.91416		50.7991	1.33283		50.7647	0.78529		29.3085	40.6382	0.62305		29.2985	40.8548	0.54003		29.2935	40.6012	0.46917
59.2492	-0.12949		59.257	-0.66267		59.2709	0.00246		50.7671	0.91372		50.7658	1.33213		50.7312	0.78516		29.3418	40.7433	0.62295		29.3318	40.9566	0.53991		29.3268	40.7125	0.46915
59.2829	-0.13283		59.2901	-0.66344		59.3042	0.00189		50.7329	0.91326		50.7327	1.33152		50.6982	0.78508		29.3752	40.8538	0.6228		29.3652	41.0575	0.53983		29.3602	40.8221	0.46911
59.3147	-0.13572		59.3239	-0.66404		59.3366	0.00136		50.7013	0.91277		50.6999	1.33094		50.6646	0.78497		29.4085	40.9648	0.62266		29.3985	41.157	0.53975		29.3935	40.9299	0.46906
59.3487	-0.13841		59.3567	-0.66461		59.3706	0.000846		50.6675	0.91212		50.666	1.33036		50.631	0.78485		29.4418	41.072	0.62261		29.4318	41.2551	0.53969		29.4268	41.0363	0.469
59.3818	-0.1411		59.3897	-0.66516		59.4032	0.000349		50.6346	0.91125		50.6321	1.3298		50.5983	0.78475		29.4752	41.1738	0.62256		29.4652	41.3534	0.53953		29.4602	41.1462	0.46894
59.4146	-0.14329		59.4231	-0.66574		59.4371	-0.000147		50.6015	0.91064		50.5994	1.3292		50.5647	0.78463		29.5085	41.2756	0.62241		29.4985	41.447	0.53934		29.4935	41.2574	0.46887
59.448	-0.14539		59.4559	-0.66632		59.4704	-0.000681		50.5687	0.91012		50.567	1.32858		50.5316	0.78446		29.5418	41.3797	0.62242		29.5318	41.5398	0.53919		29.5268	41.3684	0.46879
59.4804	-0.14814		59.4901	-0.66687		59.5036	-0.00124		50.5342	0.90965		50.5319	1.32797		50.4977	0.78429		29.5752	41.4868	0.62258		29.5652	41.6315	0.53905		29.5602	41.4793	0.46869
59.5137	-0.15104		59.5222	-0.66741		59.5375	-0.00176		50.502	0.90925		50.5004	1.3274		50.4656	0.78416		29.6085	41.6023	0.62273		29.5985	41.7174	0.53893		29.5935	41.5934	0.46866
59.5472	-0.15419		59.5555	-0.66796		59.5709	-0.00225		50.4677	0.90881		50.4663	1.3268		50.4316	0.78402		29.6418	41.7254	0.62277		29.6318	41.8032	0.53878		29.6268	41.7159	0.46864
59.5808	-0.15838		59.5888	-0.6685		59.6031	-0.00269		50.4346	0.90836		50.4325	1.32624		50.3979	0.78388		29.6752	41.8483	0.62269		29.6652	41.8882	0.53864		29.6602	41.8439	0.46855
59.6137	-0.162		59.6219	-0.66904		59.6359	-0.00312		50.4017	0.9079		50.3998	1.32566		50.3648	0.78375		29.7085	41.9658	0.62273		29.6987	41.9743	0.53848		29.6935	41.9676	0.46842
59.6473	-0.16474		59.6559	-0.6696		59.6709	-0.00355		50.3672	0.90742		50.3658	1.32499		50.3323	0.7836		29.7418	42.0838	0.62274		29.732	42.0682	0.53833		29.7268	42.087	0.46827
59.6793	-0.16732		59.689	-0.67015		59.7033	-0.00398		50.3342	0.90692		50.3327	1.32438		50.2989	0.78342		29.7752	42.2037	0.62269		29.7653	42.162	0.53824		29.7602	42.2075	0.46813
59.7139	-0.1699		59.723	-0.67068		59.7358	-0.0044		50.3012	0.90638		50.2996	1.32376		50.2648	0.78326		29.8085	42.3234	0.62259		29.7987	42.253	0.53811		29.7935	42.3234	0.46805
59.7458	-0.17234		59.7553	-0.67116		59.77	-0.0048		50.2681	0.90576		50.267	1.32315		50.2328	0.78308		29.8418	42.439	0.62212		29.832	42.3541	0.53801		29.8268	42.4373	0.46793
59.7803	-0.17501		59.7889	-0.67164		59.8021	-0.0052		50.2346	0.90519		50.2333	1.32262		50.1988	0.78292		29.8752	42.5481	0.62179		29.8653	42.4568	0.53787		29.8602	42.5541	0.46781
59.813	-0.17796		59.8205	-0.67212		59.836	-0.00558		50.2018	0.90468		50.2001	1.32206		50.1655	0.78281		29.9085	42.6511	0.62184		29.8987	42.5555	0.53773		29.8935	42.6645	0.46775
59.8457	-0.17976		59.856	-0.6726		59.8701	-0.006		50.1685	0.9042		50.1662	1.32148		50.1316	0.7827		29.9418	42.7539	0.62193		29.932	42.6539	0.53762		29.9268	42.7671	0.46766
59.88	-0.18152		59.8888	-0.67307		59.9022	-0.00643		50.1348	0.90376		50.1341	1.32089		50.0985	0.78259		29.9752	42.8581	0.62189		29.9653	42.7527	0.53743		29.9602	42.8712	0.46756
59.9121	-0.18328		59.9211	-0.67352		59.9371	-0.00684		50.1015	0.90334		50.1004	1.32027		50.0658	0.78247		30.0085	42.9598	0.62172		29.9987	42.8561	0.53728		29.9935	42.9732	0.46745
59.9452	-0.18511		59.9543	-0.67395		59.9705	-0.00724		50.0676	0.90289		50.0677	1.31969		50.032	0.78231		30.0418	43.059	0.62139		30.032	42.9656	0.53716		30.0268	43.073	0.46735
59.9784	-0.18745		59.9887	-0.67433		60.0031	-0.00761		50.034	0.90241		50.0335	1.31919		49.9981	0.78217		30.0752	43.1615	0.62104		30.0653	43.0748	0.53708		30.0602	43.1724	0.46729
60.0115	-0.18984		60.0211	-0.67469		60.0369	-0.00794		50.0015	0.90191		50.0004	1.31871		49.9657	0.782		30.1085	43.259	0.62079		30.0987	43.1863	0.53699		30.0935	43.272	0.46722
60.0446	-0.19167		60.0542	-0.67501		60.0698	-0.00821		49.9689	0.90144		49.9674	1.31826		49.9324	0.78181		30.1418	43.3506	0.62078		30.132	43.3018	0.53687		30.1268	43.3743	0.46715
60.0794	-0.19334		60.0885	-0.67527		60.1038	-0.00844		49.9349	0.90101		49.9336	1.31778		49.8997	0.78166		30.1752	43.4406	0.62079		30.1653	43.4207	0.53676		30.1602	43.4812	0.46707
60.112	-0.19491		60.1218	-0.67553		60.1368	-0.00866		49.9007	0.90057		49.9001	1.31728		49.8651	0.78153		30.2085	43.5325	0.62056		30.1987	43.5406	0.53669		30.1935	43.5884	0.467
60.1443	-0.19656		60.1551	-0.67576		60.1698	-0.00891		49.8679	0.90014		49.8675	1.31674		49.832	0.78143		30.2418	43.6258	0.62021		30.232	43.6572	0.5366		30.2268	43.6953	0.46697
60.1776	-0.19802		60.1883	-0.67598		60.2032	-0.00922		49.8353	0.89969		49.8338	1.31617		49.7986	0.78132		30.2752	43.7212	0.61991		30.2653	43.7722	0.53647		30.2602	43.8038	0.46701
60.211	-0.19922		60.2221	-0.67622		60.2364	-0.00952		49.8016	0.89922		49.8004	1.31565		49.7654	0.7812		30.3085	43.819	0.61962		30.2987	43.8853	0.53637		30.2935	43.9079	0.46712
60.2443	-0.20002		60.2558	-0.67639		60.2704	-0.00973		49.7682	0.89877		49.7664	1.31511		49.7322	0.78103		30.3418	43.9188	0.61936		30.332	44.0072	0.53631		30.3268	44.0109	0.46715
60.2772	-0.20066		60.2884	-0.67654		60.3036	-0.00987		49.7357	0.89833		49.733	1.31458		49.6981	0.78082		30.3752	44.0223	0.61908		30.3653	44.1315	0.53634		30.3602	44.1147	0.46718
60.31	-0.2014		60.3211	-0.6766		60.336	-0.00999		49.7018	0.8979		49.7001	1.31406		49.6658	0.78063		30.4085	44.1282	0.61891		30.3987	44.2548	0.53658		30.3935	44.2208	0.46718
60.3436	-0.20207		60.3552	-0.67666		60.3697	-0.01011		49.6685	0.89745		49.6673	1.31355		49.6333	0.78046		30.4418	44.2339	0.61871		30.432	44.3746	0.5367		30.4268	44.3276	0.46717
60.3765	-0.20292		60.3885	-0.67672		60.4029	-0.01028		49.6353	0.89701		49.6332	1.31307		49.5988	0.78032		30.4752	44.3361	0.61854		30.4653	44.4882	0.53675		30.4602	44.4337	0.46712
60.4099	-0.20342		60.4223	-0.67676		60.4363	-0.01045		49.6028	0.89659		49.6004	1.31257		49.5653	0.78016		30.5085	44.4366	0.61848		30.4987	44.5916	0.53679		30.4937	44.5384	0.46705
60.4432	-0.20422		60.4552	-0.67657		60.4698	-0.01061		49.5689	0.89616		49.567	1.31201		49.5321	0.78		30.5418	44.5379	0.61855		30.532	44.693	0.53688		30.527	44.6403	0.46699
60.4755	-0.20501		60.4884	-0.67624		60.5019	-0.01075		49.5355	0.89575		49.5332	1.31143		49.5	0.77988		30.5752	44.6388	0.61846		30.5653	44.7974	0.5369		30.5603	44.7427	0.46688
60.5096	-0.20553		60.5218	-0.67543		60.5366	-0.01085		49.5026	0.89532		49.4997	1.31093		49.4659	0.77977		30.6085	44.7395	0.61811		30.5987	44.8986	0.53691		30.5937	44.8461	0.46666
60.5433	-0.20603		60.5564	-0.67447		60.5696	-0.01091		49.4695	0.89488		49.4677	1.31045		49.433	0.77964		30.6418	44.8399	0.61782		30.632	44.9982	0.53687		30.627	44.9445	0.46652
60.5757	-0.20656		60.5887	-0.6731		60.6026	-0.01099		49.4357	0.89446		49.4328	1.30998		49.3988	0.77955		30.6752	44.9416	0.61757		30.6653	45.095	0.53682		30.6603	45.0449	0.46645
60.6098	-0.20732		60.6219	-0.67112		60.6351	-0.01107		49.4023	0.89403		49.4007	1.30953		49.3667	0.7794		30.7087	45.0424	0.61734		30.6987	45.1866	0.53675		30.6937	45.1461	0.46629
60.643	-0.20773		60.6552	-0.66916		60.6698	-0.01119		49.3686	0.89361		49.3671	1.30906		49.3311	0.77922		30.742	45.1438	0.61713		30.732	45.2776	0.53673		30.727	45.2479	0.46613
60.6763	-0.20819		60.6888	-0.66772		60.7041	-0.01127		49.3361	0.89321		49.3335	1.30862		49.3001	0.77905		30.7753	45.2479	0.61696		30.7653	45.3751	0.53665		30.7603	45.3454	0.46602
60.7096	-0.20834		60.7229	-0.66585		60.7363	-0.01127		49.3021	0.89284		49.3007	1.30817		49.2668	0.77886		30.8087	45.3545	0.61682		30.7987	45.4714	0.53658		30.7937	45.4423	0.46595
60.7429	-0.20846		60.7558	-0.66417		60.7692	-0.01124		49.269	0.89252		49.2666	1.30767		49.2333	0.77872		30.842	45.4626	0.61671		30.832	45.5664	0.53646		30.827	45.5408	0.4659
60.7752	-0.20855		60.7884	-0.66182		60.8028	-0.01121		49.2358	0.89216		49.2342	1.30718		49.1993	0.77862		30.8753	45.573	0.61661		30.8653	45.6647	0.53636		30.8603	45.6397	0.46572
60.8089	-0.20864		60.8224	-0.65912		60.8369	-0.01118		49.2015	0.89175		49.2016	1.30672		49.166	0.77853		30.9087	45.6811	0.61638		30.8987	45.7635	0.53618		30.8937	45.7389	0.46556
60.8434	-0.20878		60.8552	-0.65636		60.8699	-0.01115		49.1693	0.89132		49.1677	1.30628		49.1324	0.77837		30.942	45.7893	0.61627		30.932	45.8635	0.53602		30.927	45.8389	0.46542
60.8751	-0.20896		60.8888	-0.65398		60.9035	-0.0111		49.1347	0.89092		49.1339	1.30589		49.0991	0.7782		30.9753	45.8961	0.61617		30.9653	45.965	0.53586		30.9603	45.9375	0.46531
60.9107	-0.20908		60.9216	-0.65152		60.9363	-0.01105		49.1024	0.89052		49.1016	1.3055		49.0669	0.77804		31.0087	46.0055	0.61599		30.9987	46.0657	0.53572		30.9937	46.0361	0.46521
60.9433	-0.20915		60.9559	-0.6489		60.9702	-0.01098		49.0686	0.89007		49.0677	1.30507		49.033	0.7779		31.042	46.1098	0.61583		31.032	46.1661	0.53559		31.027	46.1359	0.4651
60.9757	-0.20914		60.9889	-0.64674		61.0028	-0.01091		49.0352	0.88963		49.0342	1.30464		48.9995	0.77781		31.0753	46.2108	0.61569		31.0653	46.2637	0.53548		31.0603	46.2344	0.46501
61.0086	-0.20912		61.0217	-0.64435		61.037	-0.0108		49.0037	0.8892		49.0017	1.30419		48.9665	0.77775		31.1087	46.3115	0.6155		31.0987	46.3642	0.53531		31.0937	46.3309	0.46491
61.0421	-0.20904		61.056	-0.64186		61.07	-0.01071		48.9694	0.88882		48.968	1.30374		48.9333	0.77763		31.142	46.4118	0.61518		31.132	46.4711	0.53518		31.127	46.4294	0.46482
61.0758	-0.20871		61.0899	-0.63907		61.1037	-0.01057		48.9362	0.88852		48.9346	1.30328		48.8995	0.77749		31.1753	46.5119	0.61496		31.1653	46.5759	0.53503		31.1603	46.5273	0.46474
61.1086	-0.20807		61.1237	-0.63547		61.1365	-0.01034		48.903	0.88825		48.9008	1.30287		48.8673	0.77735		31.2087	46.6125	0.6148		31.1987	46.6776	0.53476		31.1937	46.6236	0.46466
61.1419	-0.20747		61.157	-0.63176		61.1703	-0.01006		48.869	0.88793		48.869	1.30252		48.8334	0.77721		31.242	46.7135	0.61472		31.232	46.7751	0.53456		31.227	46.7215	0.46458
61.175	-0.20721		61.1898	-0.62921		61.2031	-0.00967		48.8362	0.88759		48.8343	1.30221		48.8003	0.77712		31.2753	46.8159	0.61446		31.2653	46.874	0.53443		31.2603	46.8202	0.4645
61.2095	-0.207		61.2246	-0.62662		61.236	-0.00952		48.8028	0.8872		48.8012	1.30186		48.7665	0.77706		31.3087	46.9172	0.61419		31.2987	46.9776	0.53431		31.2937	46.9186	0.46442
61.2427	-0.20662		61.258	-0.62338		61.2692	-0.00942		48.7698	0.88681		48.7673	1.30146		48.7336	0.77701		31.342	47.0167	0.61398		31.332	47.0853	0.53414		31.327	47.0168	0.46433
61.2757	-0.20554		61.2897	-0.61928		61.3033	-0.00928		48.7368	0.88646		48.7339	1.30103		48.6993	0.77692		31.3753	47.1135	0.61385		31.3653	47.1937	0.53404		31.3603	47.1139	0.46422
61.3107	-0.20313		61.3233	-0.616		61.3365	-0.00909		48.7029	0.8861		48.7021	1.30063		48.666	0.77684		31.4087	47.2116	0.61376		31.3987	47.2996	0.53397		31.3937	47.2106	0.46415
61.3428	-0.19965		61.3568	-0.6135		61.3698	-0.00883		48.6696	0.88575		48.668	1.30024		48.6333	0.77669		31.442	47.3117	0.61347		31.432	47.4045	0.5338		31.427	47.3063	0.46408
61.3769	-0.1961		61.3908	-0.61167		61.4029	-0.00851		48.6369	0.88542		48.6349	1.29986		48.6002	0.77653		31.4753	47.4119	0.61324		31.4653	47.5104	0.5337		31.4603	47.4037	0.46398
61.4094	-0.19108		61.4242	-0.60948		61.4363	-0.00825		48.6031	0.88513		48.6022	1.29949		48.567	0.77642		31.5087	47.5135	0.61306		31.4987	47.6164	0.53361		31.4937	47.5006	0.4639
61.4437	-0.18677		61.4574	-0.60673		61.4701	-0.00805		48.5705	0.88487		48.5682	1.29913		48.5338	0.77634		31.542	47.6143	0.61292		31.532	47.7198	0.53353		31.527	47.5973	0.46382
61.4762	-0.18229		61.4915	-0.60403		61.5036	-0.00785		48.5369	0.88461		48.5356	1.29877		48.4998	0.77626		31.5753	47.7168	0.61273		31.5653	47.8222	0.53346		31.5603	47.6936	0.46377
61.5097	-0.17713		61.5243	-0.60123		61.5364	-0.00766		48.5032	0.88432		48.5008	1.29842		48.466	0.77619		31.6087	47.819	0.61253		31.5987	47.9233	0.53322		31.5937	47.7893	0.46367
61.5434	-0.17232		61.5586	-0.59916		61.5699	-0.00745		48.4703	0.88401		48.4686	1.29806		48.4332	0.77607		31.642	47.921	0.61234		31.632	48.0218	0.53306		31.627	47.8858	0.46357
61.5764	-0.16795		61.5906	-0.59669		61.6025	-0.00728		48.4369	0.88363		48.4356	1.2977		48.4005	0.77594		31.6753	48.0198	0.61215		31.6653	48.1214	0.53289		31.6603	47.9824	0.46344
61.6101	-0.16324		61.6249	-0.5945		61.6356	-0.00711		48.4031	0.88325		48.401	1.2974		48.3672	0.77583		31.7087	48.1209	0.612		31.6987	48.2184	0.53274		31.6937	48.0792	0.46333
61.6437	-0.15874		61.658	-0.59312		61.6706	-0.00691		48.3709	0.88293		48.3682	1.29709		48.3337	0.77572		31.742	48.2223	0.61178		31.7322	48.3143	0.53254		31.727	48.1755	0.46325
61.6774	-0.15468		61.6916	-0.5919		61.704	-0.00666		48.338	0.88263		48.3345	1.29676		48.3	0.77561		31.7753	48.3213	0.61154		31.7655	48.4128	0.53228		31.7603	48.2727	0.46318
61.7105	-0.14889		61.7249	-0.59018		61.7363	-0.00587		48.3036	0.88241		48.3021	1.29641		48.2671	0.77551		31.8087	48.4187	0.61135		31.7988	48.5114	0.53204		31.7937	48.3694	0.46303
61.7442	-0.14212		61.7589	-0.58842		61.7701	-0.00521		48.27	0.8822		48.2682	1.29605		48.2338	0.77542		31.842	48.5173	0.61119		31.8322	48.6083	0.53184		31.827	48.4661	0.4629
61.7772	-0.13503		61.7906	-0.58605		61.8026	-0.00487		48.2365	0.88194		48.2355	1.29571		48.2009	0.7753		31.8753	48.6161	0.61092		31.8655	48.7062	0.53164		31.8603	48.5621	0.46277
61.811	-0.12715		61.825	-0.58367		61.836	-0.0046		48.2034	0.88167		48.2019	1.29536		48.1676	0.77518		31.9087	48.715	0.6107		31.8988	48.8028	0.53138		31.8937	48.6581	0.46265
61.8441	-0.12057		61.8582	-0.58201		61.8699	-0.00438		48.1703	0.8814		48.1683	1.29502		48.1346	0.77504		31.942	48.8144	0.61049		31.9322	48.8995	0.5312		31.927	48.7544	0.46255
61.8776	-0.11428		61.891	-0.58113		61.9031	-0.00412		48.1374	0.88117		48.1359	1.29467		48.1015	0.77494		31.9753	48.9137	0.61029		31.9655	48.9957	0.53102		31.9603	48.85	0.46247
61.911	-0.1068		61.9248	-0.58029		61.9373	-0.00381		48.1039	0.88098		48.1025	1.29434		48.0681	0.77486		32.0087	49.013	0.61006		31.9988	49.0929	0.53082		31.9937	48.9474	0.46232
61.9439	-0.10049		61.9584	-0.57925		61.9695	-0.00351		48.0696	0.88077		48.0691	1.29404		48.0345	0.77479		32.042	49.1116	0.6098		32.0322	49.1912	0.53061		32.027	49.0451	0.46218
61.9776	-0.09475		61.992	-0.57756		62.0025	-0.00318		48.0367	0.88047		48.0352	1.29374		48.0013	0.77474		32.0753	49.2089	0.60961		32.0655	49.2893	0.53044		32.0603	49.1427	0.46207
62.0125	-0.08969		62.0247	-0.57593		62.0367	-0.00281		48.0032	0.88015		48.0028	1.29343		47.9675	0.77468		32.1087	49.3066	0.60944		32.0988	49.3845	0.53022		32.0937	49.2399	0.46197
62.0445	-0.08415		62.0581	-0.57444		62.0708	-0.00248		47.9705	0.87982		47.9691	1.29316		47.9348	0.77462		32.142	49.4055	0.60923		32.1322	49.4808	0.53004		32.127	49.3358	0.46187
62.0786	-0.07867		62.0919	-0.57351		62.1032	-0.00214		47.9368	0.8795		47.9359	1.29293		47.9002	0.77457		32.1753	49.5039	0.609		32.1655	49.5785	0.52989		32.1603	49.4324	0.46174
62.1114	-0.0738		62.1248	-0.5725		62.1362	-0.00181		47.9037	0.87924		47.902	1.29277		47.8682	0.77449		32.2087	49.601	0.60876		32.1988	49.6772	0.52971		32.1937	49.53	0.46161
62.1451	-0.06873		62.1581	-0.57174		62.1698	-0.00148		47.8714	0.879		47.8687	1.29255		47.8346	0.77437		32.242	49.6982	0.60858		32.2322	49.7772	0.52952		32.227	49.6255	0.4615
62.1784	-0.06245		62.1911	-0.57121		62.2031	-0.00113		47.8368	0.87873		47.8353	1.29228		47.8012	0.77424		32.2753	49.7954	0.60834		32.2655	49.8768	0.52933		32.2603	49.7211	0.46141
62.2122	-0.05542		62.2253	-0.57053		62.2365	-0.000739		47.8036	0.8785		47.8023	1.29197		47.7683	0.77412		32.3087	49.8935	0.60809		32.2988	49.9768	0.52915		32.2937	49.8174	0.4613
62.2458	-0.0491		62.2594	-0.56971		62.2694	-0.000379		47.7711	0.87829		47.7695	1.29164		47.7342	0.77399		32.342	49.9908	0.60786		32.3322	50.0758	0.52897		32.327	49.9163	0.46121
62.2789	-0.04462		62.2921	-0.56879		62.303	-4.52e-05		47.7373	0.87811		47.7353	1.2914		47.7017	0.77392		32.3753	50.0889	0.60764		32.3655	50.1745	0.52877		32.3603	50.0163	0.46112
62.3133	-0.04088		62.3261	-0.56814		62.3366	0.000281		47.7042	0.87798		47.703	1.2912		47.6675	0.77387		32.4087	50.1869	0.60742		32.3988	50.2729	0.52854		32.3937	50.1149	0.46097
62.3458	-0.03676		62.3591	-0.56756		62.3698	0.00062		47.6698	0.87788		47.6684	1.29099		47.6353	0.77386		32.442	50.2854	0.60721		32.4322	50.3707	0.52836		32.427	50.2118	0.46083
62.3798	-0.03118		62.3923	-0.56682		62.4029	0.000991		47.6374	0.87779		47.6357	1.29079		47.602	0.77384		32.4753	50.3832	0.60695		32.4655	50.4675	0.52818		32.4603	50.3093	0.4607
62.4139	-0.02517		62.4254	-0.56582		62.4362	0.00137		47.6041	0.87767		47.6021	1.2906		47.5678	0.77377		32.5087	50.4799	0.60675		32.4988	50.5633	0.52798		32.4937	50.4092	0.46061
62.4462	-0.01905		62.4582	-0.56472		62.4698	0.0017		47.571	0.87746		47.5688	1.29032		47.5347	0.7737		32.542	50.5775	0.60654		32.5322	50.6605	0.5278		32.5271	50.5096	0.46048
62.48	-0.0148		62.4921	-0.564		62.5023	0.00202		47.5371	0.87724		47.535	1.29005		47.5009	0.77365		32.5753	50.6762	0.60629		32.5655	50.7585	0.5276		32.5605	50.6096	0.46036
62.5133	-0.01028		62.5251	-0.56345		62.536	0.00238		47.5048	0.87702		47.5035	1.2898		47.4682	0.77358		32.6087	50.7745	0.60605		32.5988	50.8566	0.52736		32.5938	50.7096	0.46024
62.5483	-0.00677		62.5594	-0.56271		62.57	0.00276		47.471	0.87678		47.4692	1.28958		47.4349	0.77354		32.642	50.8729	0.60584		32.6322	50.9539	0.52711		32.6272	50.8105	0.46013
62.5809	-0.00335		62.5921	-0.56198		62.6031	0.00316		47.438	0.87654		47.4355	1.28937		47.4022	0.77349		32.6753	50.9717	0.60564		32.6655	51.0518	0.52692		32.6605	50.9111	0.46
62.6141	0.000823		62.6256	-0.56148		62.6354	0.00355		47.4045	0.87638		47.4019	1.28919		47.3689	0.77344		32.7087	51.0716	0.60546		32.6988	51.1498	0.52678		32.6938	51.0103	0.45987
62.648	0.00434		62.6584	-0.56083		62.6693	0.00392		47.3718	0.8762		47.3697	1.28896		47.3354	0.77343		32.7421	51.171	0.6052		32.7322	51.2477	0.52667		32.7272	51.1086	0.45976
62.6807	0.00749		62.6917	-0.56034		62.7024	0.00432		47.3374	0.87608		47.3356	1.28873		47.3013	0.77342		32.7755	51.268	0.60497		32.7655	51.3457	0.52655		32.7605	51.2079	0.45962
62.7158	0.01176		62.7244	-0.55983		62.7363	0.00476		47.305	0.87603		47.3026	1.28849		47.2685	0.77338		32.8088	51.3658	0.6047		32.7988	51.4441	0.52635		32.7938	51.3091	0.4595
62.7483	0.01572		62.759	-0.55945		62.7682	0.0052		47.2711	0.87594		47.269	1.28824		47.235	0.77334		32.8422	51.4636	0.60449		32.8322	51.5421	0.52614		32.8272	51.4093	0.45939
62.7816	0.02054		62.7914	-0.55908		62.8018	0.00558		47.2375	0.8758		47.237	1.28803		47.2024	0.77328		32.8755	51.5624	0.60427		32.8655	51.6402	0.52601		32.8605	51.5091	0.45926
62.8155	0.02465		62.8259	-0.55869		62.8359	0.00594		47.205	0.87558		47.2041	1.28785		47.1684	0.77324		32.9088	51.6609	0.60404		32.8988	51.7377	0.52585		32.8938	51.6097	0.45913
62.8495	0.02743		62.8589	-0.55829		62.8691	0.00633		47.171	0.87532		47.1704	1.28771		47.1358	0.77327		32.9422	51.7598	0.60379		32.9322	51.8342	0.52561		32.9272	51.7114	0.459
62.8823	0.0298		62.8918	-0.55787		62.9024	0.00678		47.1387	0.8751		47.1364	1.28758		47.1015	0.77328		32.9755	51.8581	0.60353		32.9655	51.931	0.52542		32.9605	51.812	0.45886
62.9156	0.03333		62.9257	-0.55743		62.9357	0.00723		47.1053	0.87494		47.1034	1.28742		47.0683	0.77326		33.0088	51.9552	0.60328		32.9988	52.0288	0.5253		32.9938	51.9099	0.45874
62.9492	0.03569		62.9588	-0.55699		62.9692	0.00766		47.0714	0.87484		47.0712	1.28724		47.0356	0.77324		33.0422	52.0533	0.60306		33.0322	52.1275	0.52513		33.0272	52.0093	0.4586
62.9829	0.0373		62.9922	-0.55654		63.002	0.00806		47.039	0.8748		47.0363	1.28709		47.0018	0.77315		33.0755	52.1527	0.60279		33.0655	52.2262	0.525		33.0605	52.1097	0.45847
63.0161	0.03922		63.0252	-0.5561		63.0358	0.00842		47.005	0.87477		47.0037	1.28699		46.9682	0.77308		33.1088	52.2533	0.60253		33.0988	52.3235	0.52485		33.0938	52.2097	0.45834
63.0498	0.04062		63.0585	-0.55569		63.0695	0.00879		46.9713	0.87475		46.9704	1.28687		46.9355	0.77306		33.1422	52.3537	0.60231		33.1322	52.42	0.52468		33.1272	52.3095	0.45822
63.0838	0.04219		63.0924	-0.55531		63.1029	0.00919		46.9377	0.87467		46.9363	1.28672		46.9019	0.77304		33.1755	52.4534	0.60209		33.1655	52.5179	0.52452		33.1605	52.4091	0.45811
63.1182	0.04522		63.1259	-0.55486		63.1369	0.0096		46.9053	0.87455		46.9034	1.28658		46.8689	0.77304		33.2088	52.5513	0.60188		33.1988	52.6169	0.52437		33.1938	52.5083	0.45798
63.1505	0.04915		63.1584	-0.55436		63.1686	0.01		46.8715	0.87438		46.8702	1.28637		46.835	0.773		33.2422	52.6508	0.60171		33.2322	52.716	0.52415		33.2272	52.6089	0.45783
63.1841	0.05328		63.1918	-0.55391		63.2026	0.01041		46.8379	0.87421		46.8366	1.28615		46.8026	0.77295		33.2755	52.7493	0.60146		33.2655	52.8148	0.52402		33.2605	52.7093	0.4577
63.2173	0.05629		63.2249	-0.55346		63.2366	0.01083		46.8058	0.87404		46.8035	1.28599		46.7691	0.77293		33.3088	52.8477	0.60125		33.2988	52.9139	0.52383		33.2938	52.8099	0.45755
63.2505	0.05869		63.2592	-0.55304		63.2695	0.01121		46.7731	0.8739		46.7705	1.28581		46.7357	0.77292		33.3422	52.9463	0.60103		33.3322	53.0124	0.52368		33.3272	52.9114	0.45744
63.2837	0.0607		63.2906	-0.55262		63.303	0.01159		46.739	0.87376		46.7365	1.28567		46.7023	0.77291		33.3755	53.0458	0.6008		33.3655	53.1102	0.52349		33.3605	53.0129	0.45731
63.3174	0.06179		63.3256	-0.55219		63.3364	0.01197		46.7056	0.87362		46.7038	1.28552		46.6694	0.7729		33.4088	53.1457	0.60055		33.3988	53.2099	0.52335		33.3938	53.1147	0.45718
63.3508	0.06265		63.3581	-0.5518		63.3692	0.01242		46.6726	0.8735		46.6703	1.28534		46.6359	0.77289		33.4422	53.2448	0.60032		33.4322	53.31	0.52321		33.4272	53.2167	0.45706
63.384	0.06367		63.3924	-0.55139		63.4033	0.01287		46.6397	0.87339		46.6371	1.28516		46.6023	0.7729		33.4755	53.3433	0.60004		33.4655	53.4082	0.52304		33.4605	53.3188	0.45694
63.4183	0.06447		63.4253	-0.55093		63.4361	0.01334		46.6051	0.87332		46.6042	1.28502		46.5697	0.77289		33.5088	53.441	0.59984		33.4988	53.5064	0.52282		33.4938	53.4196	0.4568
63.4517	0.06534		63.4576	-0.55049		63.47	0.0138		46.5722	0.87331		46.5713	1.28488		46.5362	0.77287		33.5422	53.5397	0.59959		33.5322	53.6048	0.52266		33.5272	53.5193	0.45666
63.4855	0.06648		63.492	-0.55004		63.5032	0.01421		46.54	0.87325		46.5372	1.28475		46.5036	0.77283		33.5755	53.6386	0.59935		33.5655	53.7043	0.52245		33.5605	53.6184	0.45652
63.5184	0.0678		63.5243	-0.54963		63.5357	0.01456		46.5053	0.87319		46.5045	1.28469		46.4697	0.77282		33.6088	53.738	0.59904		33.5988	53.8032	0.52224		33.5938	53.72	0.4564
63.5509	0.06932		63.5583	-0.54921		63.5697	0.0149		46.4725	0.87309		46.472	1.28464		46.4362	0.77287		33.6422	53.8379	0.59881		33.6322	53.9015	0.52203		33.6272	53.8205	0.45628
63.5842	0.07082		63.5921	-0.54875		63.6028	0.01526		46.4392	0.87299		46.436	1.28455		46.4026	0.77293		33.6755	53.9384	0.59861		33.6655	53.9997	0.52183		33.6605	53.9198	0.45613
63.618	0.07175		63.6251	-0.54832		63.6364	0.01564		46.4064	0.87293		46.404	1.28448		46.3689	0.77296		33.7088	54.038	0.59836		33.6988	54.0988	0.52164		33.6938	54.0188	0.45596
63.6515	0.07308		63.6583	-0.54785		63.6685	0.01606		46.3724	0.87292		46.3712	1.28437		46.3355	0.77298		33.7422	54.136	0.5981		33.7322	54.1983	0.52149		33.7272	54.1179	0.45583
63.6839	0.07407		63.6916	-0.54741		63.7032	0.01651		46.3404	0.87291		46.3372	1.28424		46.3025	0.77298		33.7755	54.2338	0.59786		33.7656	54.2982	0.5213		33.7605	54.2177	0.45568
63.7179	0.07465		63.7238	-0.54695		63.7356	0.01696		46.3053	0.87288		46.3052	1.28414		46.2689	0.77294		33.8088	54.3328	0.59763		33.799	54.397	0.52109		33.7938	54.3179	0.45553
63.752	0.07524		63.7587	-0.54648		63.7684	0.01739		46.272	0.87281		46.2714	1.28403		46.2358	0.77286		33.8422	54.432	0.59737		33.8323	54.4968	0.52092		33.8272	54.4171	0.4554
63.7844	0.07577		63.7914	-0.54605		63.802	0.01781		46.239	0.87272		46.2375	1.2839		46.203	0.77279		33.8755	54.5309	0.59712		33.8657	54.5959	0.52075		33.8605	54.5181	0.45526
63.818	0.07626		63.825	-0.54564		63.8359	0.01821		46.2064	0.87262		46.2045	1.28378		46.1705	0.77272		33.9088	54.6306	0.59688		33.899	54.6963	0.52059		33.8938	54.6196	0.45513
63.8514	0.0767		63.8587	-0.54524		63.869	0.01859		46.1723	0.87256		46.1709	1.28364		46.1367	0.7727		33.9422	54.7307	0.59669		33.9323	54.7982	0.52036		33.9272	54.7206	0.45499
63.8847	0.07706		63.8912	-0.54487		63.9019	0.01897		46.1394	0.87248		46.1385	1.28353		46.1033	0.77274		33.9755	54.8314	0.59648		33.9657	54.8992	0.52015		33.9605	54.8205	0.45486
63.9191	0.07764		63.9252	-0.54448		63.9355	0.01937		46.1064	0.87238		46.1053	1.28347		46.0708	0.77282		34.0088	54.9319	0.59624		33.999	54.9997	0.51994		33.9938	54.9212	0.45472
63.9523	0.07862		63.9584	-0.5441		63.9695	0.01978		46.0737	0.87229		46.0718	1.28336		46.0366	0.77284		34.0422	55.0326	0.59603		34.0323	55.0991	0.51975		34.0272	55.0226	0.45458
63.9852	0.07977		63.9912	-0.54371		64.0019	0.02022		46.0405	0.87222		46.0378	1.28325		46.0034	0.77286		34.0755	55.1341	0.59578		34.0657	55.1999	0.51951		34.0605	55.1244	0.45444
64.0181	0.08027		64.0246	-0.54334		64.0355	0.02066		46.0059	0.87218		46.0055	1.28318		45.9704	0.77288		34.1088	55.2355	0.59555		34.099	55.3021	0.51932		34.0938	55.2247	0.45431
64.0518	0.08053		64.0589	-0.54296		64.0687	0.02109		45.9738	0.87212		45.9724	1.28307		45.9366	0.77287		34.1422	55.3365	0.59532		34.1323	55.4033	0.51913		34.1272	55.3252	0.45419
64.0863	0.08088		64.0911	-0.54255		64.102	0.02151		45.9398	0.87211		45.938	1.283		45.9043	0.77289		34.1755	55.4369	0.59508		34.1657	55.5031	0.51893		34.1605	55.4254	0.45405
64.1188	0.08121		64.1249	-0.54213		64.1351	0.02191		45.9076	0.87212		45.9055	1.28297		45.8708	0.77292		34.2088	55.5377	0.59487		34.199	55.6027	0.5187		34.1938	55.5261	0.4539
64.1518	0.08185		64.1582	-0.54173		64.1684	0.02231		45.8735	0.87215		45.8719	1.28291		45.8369	0.77294		34.2422	55.6379	0.59466		34.2323	55.7041	0.51851		34.2272	55.6272	0.45377
64.1863	0.08263		64.1909	-0.54133		64.2025	0.02275		45.8405	0.8722		45.8391	1.28288		45.8036	0.77297		34.2755	55.7376	0.59443		34.2657	55.8034	0.5183		34.2605	55.7296	0.45364
64.2189	0.08318		64.2255	-0.54096		64.2354	0.02321		45.8072	0.87217		45.8055	1.28285		45.77	0.77301		34.3088	55.8382	0.59413		34.299	55.903	0.51805		34.2938	55.8317	0.45349
64.2518	0.08352		64.2582	-0.5406		64.2686	0.02367		45.7731	0.87212		45.7719	1.2828		45.7367	0.77306		34.3422	55.9387	0.59386		34.3323	56.0033	0.51785		34.3272	55.9339	0.45336
64.2856	0.08387		64.291	-0.54026		64.3014	0.02409		45.7414	0.87211		45.7386	1.28277		45.7035	0.77313		34.3755	56.0398	0.5936		34.3657	56.1047	0.51768		34.3605	56.0359	0.45321
64.3192	0.0842		64.3242	-0.53992		64.3355	0.02445		45.7067	0.87209		45.7054	1.28273		45.6708	0.7732		34.4088	56.1404	0.59341		34.399	56.2067	0.5175		34.3938	56.1373	0.45305
64.3515	0.08471		64.3584	-0.53957		64.3684	0.02483		45.674	0.8721		45.6725	1.28264		45.637	0.77323		34.4422	56.2407	0.59318		34.4323	56.3082	0.51734		34.4272	56.2384	0.45291
64.3857	0.08544		64.3916	-0.53917		64.4025	0.02529		45.6407	0.87208		45.6384	1.28256		45.6033	0.77324		34.4755	56.3408	0.593		34.4657	56.4082	0.51713		34.4605	56.3382	0.45279
64.4182	0.08587		64.4251	-0.53874		64.435	0.02579		45.608	0.87208		45.6059	1.2825		45.5698	0.77323		34.5088	56.4405	0.59274		34.499	56.5073	0.51692		34.4938	56.4364	0.45264
64.4511	0.08624		64.4579	-0.53835		64.4674	0.02627		45.5745	0.87211		45.572	1.28243		45.5371	0.77324		34.5422	56.5394	0.59247		34.5323	56.6085	0.51669		34.5272	56.5346	0.4525
64.4855	0.08682		64.4912	-0.53802		64.5009	0.0267		45.5405	0.87219		45.539	1.28246		45.5041	0.77322		34.5755	56.6393	0.59221		34.5657	56.7097	0.51644		34.5605	56.6327	0.45236
64.5187	0.0874		64.5251	-0.5377		64.5352	0.02707		45.5078	0.87228		45.5053	1.28245		45.47	0.77322		34.6088	56.7387	0.59198		34.599	56.8122	0.51625		34.594	56.7316	0.45221
64.5516	0.08791		64.5577	-0.53739		64.5675	0.0274		45.4734	0.87236		45.4709	1.28235		45.4378	0.77326		34.6422	56.838	0.59178		34.6323	56.9148	0.51607		34.6273	56.8299	0.45206
64.5853	0.08822		64.5908	-0.53702		64.6017	0.02776		45.44	0.87237		45.4396	1.28228		45.4045	0.7733		34.6755	56.9378	0.59153		34.6657	57.0164	0.51591		34.6607	56.9296	0.45193
64.618	0.08857		64.6241	-0.53662		64.635	0.02813		45.4078	0.87241		45.4063	1.2822		45.3706	0.77333		34.7088	57.0393	0.59129		34.699	57.1178	0.51575		34.694	57.0297	0.4518
64.6518	0.089		64.6572	-0.53626		64.6683	0.02852		45.375	0.87241		45.373	1.28214		45.338	0.77336		34.7422	57.1405	0.59101		34.7323	57.2191	0.51557		34.7273	57.1309	0.45165
64.6848	0.08952		64.691	-0.53593		64.7019	0.0289		45.3404	0.87247		45.3399	1.28215		45.3035	0.77333		34.7755	57.2416	0.59077		34.7657	57.3202	0.51533		34.7607	57.232	0.45151
64.7182	0.08994		64.7236	-0.53563		64.7352	0.0293		45.3076	0.8726		45.3064	1.28213		45.2711	0.77332		34.809	57.3406	0.59055		34.799	57.421	0.51517		34.794	57.3342	0.45137
64.7507	0.09035		64.7573	-0.53534		64.7693	0.02973		45.2744	0.87272		45.2725	1.28213		45.2382	0.77332		34.8423	57.4403	0.59033		34.8323	57.5223	0.51495		34.8273	57.4371	0.45123
64.7852	0.09076		64.7901	-0.53501		64.8016	0.03016		45.2398	0.87276		45.2398	1.28216		45.2053	0.77338		34.8757	57.5397	0.59011		34.8657	57.6233	0.51471		34.8607	57.5375	0.45108
64.8184	0.09109		64.8229	-0.53467		64.8353	0.0306		45.2074	0.87274		45.2062	1.28218		45.172	0.77349		34.909	57.6406	0.58986		34.899	57.7219	0.51448		34.894	57.6379	0.45094
64.8512	0.09138		64.8565	-0.53433		64.8688	0.03105		45.1743	0.87268		45.1729	1.28217		45.1383	0.77358		34.9423	57.7427	0.58968		34.9323	57.8207	0.51424		34.9273	57.7388	0.45079
64.8856	0.09167		64.8904	-0.53401		64.9014	0.03148		45.1414	0.87266		45.1394	1.28213		45.1051	0.77369		34.9757	57.8447	0.58946		34.9657	57.9224	0.51406		34.9607	57.8403	0.45066
64.9183	0.09198		64.9241	-0.53369		64.9351	0.03192		45.1086	0.87273		45.1068	1.28211		45.0716	0.77382		35.009	57.9466	0.58926		34.999	58.0245	0.51387		34.994	57.9415	0.45051
64.9517	0.09232		64.957	-0.53337		64.9688	0.03234		45.0752	0.87283		45.0739	1.28213		45.0371	0.77388		35.0423	58.0474	0.58901		35.0323	58.1259	0.51369		35.0273	58.0423	0.45037
64.985	0.09271		64.9904	-0.53309		65.0017	0.03274		45.0412	0.87292		45.0399	1.2822		45.0039	0.77389		35.0757	58.1473	0.58874		35.0657	58.2252	0.51345		35.0607	58.1434	0.45021
65.0184	0.09318		65.024	-0.53285		65.0344	0.03312		45.0082	0.87303		45.0061	1.28225		44.972	0.77388		35.109	58.2482	0.58849		35.099	58.3244	0.51324		35.094	58.2456	0.45006
65.0521	0.09356		65.0577	-0.53259		65.0675	0.03352		44.975	0.87316		44.9728	1.28226		44.9384	0.77384		35.1423	58.3479	0.58821		35.1323	58.425	0.513		35.1273	58.3469	0.44991
65.0843	0.09395		65.0907	-0.53226		65.1011	0.03391		44.9421	0.87326		44.9398	1.28221		44.9052	0.77386		35.1757	58.4475	0.58799		35.1657	58.5251	0.51282		35.1607	58.4473	0.44978
65.1185	0.09436		65.1241	-0.5319		65.1346	0.03428		44.9081	0.87336		44.9073	1.28217		44.8718	0.77389		35.209	58.5484	0.58774		35.199	58.6241	0.51264		35.194	58.5491	0.44963
65.152	0.09472		65.1567	-0.53154		65.1679	0.03461		44.8753	0.87341		44.874	1.28214		44.8387	0.77393		35.2423	58.6489	0.58752		35.2323	58.7243	0.51239		35.2273	58.6506	0.44949
65.185	0.09505		65.1899	-0.53125		65.2009	0.03495		44.8421	0.87345		44.8409	1.28211		44.8055	0.774		35.2757	58.7495	0.58727		35.2657	58.8249	0.51219		35.2607	58.7518	0.44933
65.2183	0.09535		65.223	-0.53102		65.2351	0.0353		44.8093	0.8735		44.8082	1.28211		44.7721	0.77408		35.309	58.8496	0.58708		35.299	58.9244	0.51198		35.294	58.8517	0.44919
65.2516	0.09563		65.2576	-0.5308		65.2681	0.03569		44.7761	0.87358		44.774	1.28212		44.7383	0.77417		35.3423	58.9499	0.58686		35.3323	59.0226	0.51169		35.3273	58.9502	0.44903
65.285	0.09593		65.2905	-0.53055		65.3013	0.03607		44.7425	0.87369		44.7413	1.28217		44.7046	0.77421		35.3757	59.0508	0.58665		35.3657	59.1205	0.51146		35.3607	59.0487	0.44887
65.318	0.09623		65.324	-0.53024		65.3346	0.03644		44.7091	0.87386		44.7076	1.2822		44.6727	0.77424		35.409	59.1517	0.58637		35.399	59.2206	0.51126		35.394	59.1496	0.44871
65.3517	0.09659		65.3571	-0.52994		65.3676	0.0368		44.6757	0.87404		44.6747	1.2822		44.6391	0.77431		35.4423	59.2536	0.58614		35.4323	59.3242	0.51106		35.4273	59.2503	0.44858
65.3848	0.09694		65.3903	-0.52964		65.4015	0.03719		44.6423	0.8742		44.6414	1.28223		44.6057	0.77445		35.4757	59.3543	0.5859		35.4657	59.4277	0.51082		35.4607	59.3504	0.44845
65.4176	0.09731		65.424	-0.52937		65.4342	0.03759		44.6091	0.87434		44.6074	1.28231		44.5718	0.77458		35.509	59.4541	0.58567		35.499	59.5307	0.51064		35.494	59.4501	0.44831
65.4523	0.09766		65.4559	-0.52913		65.4677	0.03797		44.5761	0.87446		44.5745	1.28239		44.5388	0.77472		35.5423	59.5542	0.5854		35.5323	59.631	0.51044		35.5273	59.5508	0.44817
65.483	0.09796		65.4896	-0.52892		65.5027	0.03834		44.5423	0.87455		44.5414	1.2825		44.5059	0.77485		35.5757	59.6537	0.58518		35.5657	59.7302	0.51026		35.5607	59.6507	0.44801
65.5168	0.09824		65.5235	-0.52873		65.5353	0.03874		44.5094	0.87461		44.5083	1.28258		44.4719	0.77496		35.609	59.7537	0.58492		35.599	59.8306	0.51001		35.594	59.7523	0.44788
65.5513	0.09853		65.5569	-0.52852		65.568	0.03914		44.4762	0.87468		44.474	1.28265		44.4381	0.77506		35.6423	59.8552	0.58469		35.6323	59.9306	0.50983		35.6273	59.8536	0.44772
65.5847	0.09883		65.5897	-0.52829		65.6003	0.03955		44.4426	0.87476		44.4416	1.28269		44.4057	0.77513		35.6757	59.9566	0.58449		35.6657	60.0298	0.50964		35.6607	59.9536	0.44756
65.6176	0.09919		65.6235	-0.52807		65.6344	0.03994		44.4098	0.87486		44.4077	1.28271		44.372	0.77519		35.709	60.0576	0.58428		35.699	60.1284	0.50942		35.694	60.0526	0.44741
65.6509	0.09954		65.656	-0.52787		65.6672	0.04028		44.3765	0.87495		44.3754	1.28268		44.3398	0.77527		35.7423	60.1588	0.58408		35.7323	60.2289	0.50921		35.7273	60.1519	0.44727
65.6842	0.09986		65.6899	-0.52767		65.7012	0.04062		44.3427	0.87508		44.341	1.28265		44.3057	0.77537		35.7757	60.2596	0.58384		35.7657	60.3311	0.50903		35.7607	60.2521	0.44713
65.7179	0.10017		65.7231	-0.52748		65.7336	0.04097		44.3103	0.87526		44.3097	1.28265		44.273	0.77548		35.809	60.3587	0.58359		35.799	60.4335	0.5088		35.794	60.3528	0.44698
65.7507	0.10048		65.7568	-0.52727		65.7679	0.04133		44.277	0.87545		44.2752	1.28269		44.2391	0.77557		35.8423	60.4587	0.58334		35.8325	60.5368	0.50854		35.8273	60.4535	0.44681
65.7843	0.10082		65.7902	-0.52703		65.8012	0.04171		44.2431	0.87566		44.2425	1.28281		44.206	0.77566		35.8757	60.559	0.58314		35.8658	60.6356	0.50834		35.8607	60.5535	0.44665
65.8184	0.10114		65.8232	-0.52682		65.8345	0.0421		44.2096	0.87583		44.2084	1.28292		44.1726	0.7757		35.909	60.6593	0.58288		35.8992	60.7331	0.50813		35.894	60.6539	0.44649
65.8502	0.10142		65.8561	-0.52663		65.8677	0.04245		44.1757	0.87594		44.1747	1.28309		44.1392	0.77573		35.9423	60.7607	0.58266		35.9325	60.8351	0.50795		35.9273	60.7545	0.44635
65.8844	0.10168		65.8898	-0.52642		65.9014	0.04275		44.1434	0.87599		44.1425	1.28322		44.1067	0.77581		35.9757	60.8611	0.58243		35.9658	60.9343	0.50767		35.9607	60.8553	0.44619
65.9178	0.10194		65.9232	-0.52623		65.9354	0.04301		44.1101	0.87605		44.1076	1.2833		44.0732	0.77591		36.009	60.9624	0.58215		35.9992	61.0321	0.50745		35.994	60.9559	0.44604
65.9517	0.10223		65.9558	-0.52606		65.968	0.04329		44.0776	0.87614		44.0758	1.28342		44.0392	0.77607		36.0423	61.0631	0.58195		36.0325	61.1302	0.50726		36.0273	61.0561	0.44589
65.984	0.10257		65.9897	-0.52589		66.0015	0.04364		44.0441	0.87628		44.0425	1.28354		44.0072	0.77619		36.0757	61.1646	0.58171		36.0658	61.2313	0.50702		36.0607	61.1559	0.44573
66.0178	0.10293		66.0235	-0.52574		66.0351	0.04407		44.0104	0.87647		44.0084	1.28365		43.9731	0.77627		36.109	61.2644	0.58151		36.0992	61.331	0.50678		36.094	61.2562	0.4456
66.0514	0.10327		66.057	-0.5256		66.0681	0.0445		43.9768	0.87662		43.9755	1.28376		43.9407	0.77636		36.1423	61.3647	0.58128		36.1325	61.4302	0.50657		36.1273	61.3568	0.44545
66.0843	0.10357		66.0895	-0.52544		66.1013	0.04487		43.9445	0.87679		43.9429	1.28383		43.9068	0.77651		36.1757	61.4653	0.58111		36.1658	61.5314	0.50632		36.1607	61.4561	0.44531
66.1177	0.10387		66.1235	-0.52524		66.1335	0.04517		43.9108	0.87699		43.909	1.28388		43.873	0.77681		36.209	61.5654	0.5809		36.1992	61.6325	0.50608		36.194	61.5549	0.44516
66.1504	0.10416		66.1566	-0.52501		66.1677	0.04544		43.8769	0.87721		43.8758	1.2839		43.8398	0.77697		36.2423	61.6651	0.58067		36.2325	61.7349	0.5059		36.2273	61.6545	0.44503
66.184	0.10446		66.1899	-0.52482		66.2015	0.04571		43.8442	0.87741		43.8439	1.28396		43.8058	0.77705		36.2757	61.7657	0.58048		36.2658	61.836	0.50567		36.2607	61.7552	0.44489
66.2169	0.10473		66.2219	-0.52464		66.2344	0.04604		43.81	0.87758		43.8107	1.28408		43.774	0.77711		36.309	61.8669	0.58024		36.2992	61.9368	0.50548		36.294	61.8567	0.44476
66.251	0.10498		66.2571	-0.52451		66.2678	0.04635		43.7781	0.87769		43.7766	1.28422		43.7402	0.77714		36.3423	61.9687	0.57999		36.3325	62.0396	0.50525		36.3273	61.9573	0.44462
66.2839	0.1052		66.2899	-0.52441		66.2995	0.04667		43.7438	0.8778		43.7424	1.28443		43.7063	0.77723		36.3757	62.0689	0.57974		36.3658	62.1442	0.50502		36.3607	62.057	0.44447
66.3172	0.10541		66.3234	-0.52428		66.3338	0.04699		43.7116	0.87794		43.7102	1.28462		43.6732	0.77735		36.409	62.1691	0.57952		36.3992	62.2479	0.50476		36.394	62.1568	0.44431
66.3524	0.10566		66.356	-0.52411		66.3675	0.04729		43.6781	0.87806		43.6762	1.28476		43.6399	0.77745		36.4423	62.2694	0.57931		36.4325	62.3505	0.50452		36.4273	62.2576	0.44414
66.3838	0.10591		66.3894	-0.52397		66.4001	0.04756		43.6444	0.87819		43.6428	1.2849		43.6067	0.77758		36.4757	62.3686	0.57904		36.4658	62.4524	0.50428		36.4607	62.3583	0.44399
66.4163	0.1062		66.422	-0.52384		66.4346	0.04783		43.6121	0.87836		43.6105	1.28504		43.5739	0.7777		36.509	62.4692	0.57879		36.4992	62.5518	0.50401		36.494	62.4589	0.44381
66.4507	0.10651		66.4563	-0.52368		66.4678	0.04812		43.5778	0.87859		43.5764	1.28514		43.5399	0.77779		36.5423	62.569	0.57855		36.5325	62.6482	0.50379		36.5273	62.5599	0.44365
66.4839	0.10678		66.4891	-0.52352		66.5006	0.04846		43.5443	0.87886		43.5429	1.28523		43.508	0.77786		36.5757	62.6693	0.57835		36.5658	62.745	0.50354		36.5607	62.66	0.44349
66.5167	0.10706		66.5228	-0.52337		66.5345	0.04883		43.511	0.87912		43.5102	1.28532		43.474	0.77792		36.609	62.7699	0.5781		36.5992	62.8433	0.50333		36.594	62.7604	0.44334
66.5503	0.1073		66.5559	-0.52321		66.5675	0.0492		43.4779	0.87936		43.4768	1.28538		43.4402	0.77799		36.6423	62.87	0.5779		36.6325	62.9446	0.50311		36.6275	62.8609	0.44321
66.5831	0.10749		66.5899	-0.5231		66.5999	0.04952		43.4448	0.87954		43.444	1.28552		43.4072	0.77812		36.6757	62.9697	0.57767		36.6658	63.0476	0.5029		36.6608	62.9613	0.44308
66.6174	0.10772		66.6223	-0.52301		66.6333	0.04981		43.4107	0.87969		43.411	1.2857		43.3748	0.77825		36.709	63.0687	0.57744		36.6992	63.1486	0.50265		36.6942	63.0609	0.44296
66.6503	0.10798		66.6556	-0.52295		66.6661	0.05006		43.3788	0.87984		43.377	1.28587		43.3409	0.77837		36.7423	63.1678	0.57719		36.7325	63.2488	0.50245		36.7275	63.1608	0.44282
66.6836	0.10824		66.6884	-0.52288		66.7007	0.05034		43.3443	0.88002		43.3437	1.28606		43.3073	0.77853		36.7757	63.2669	0.57692		36.7658	63.3494	0.50221		36.7608	63.2604	0.44268
66.7169	0.10849		66.7228	-0.52276		66.7341	0.05064		43.3108	0.88021		43.3105	1.28626		43.2741	0.77872		36.809	63.3661	0.57666		36.7992	63.4498	0.50197		36.7942	63.3605	0.44251
66.7502	0.10869		66.7552	-0.52259		66.7669	0.05099		43.278	0.88047		43.2773	1.28642		43.2409	0.77885		36.8425	63.4652	0.57641		36.8325	63.5489	0.50172		36.8275	63.4613	0.44237
66.7835	0.10888		66.7888	-0.52239		66.8005	0.05132		43.2448	0.88071		43.2431	1.28655		43.2075	0.77898		36.8758	63.5651	0.57617		36.8658	63.6493	0.50147		36.8608	63.5614	0.4422
66.817	0.10911		66.8218	-0.52219		66.8347	0.05163		43.2108	0.88085		43.2102	1.28667		43.1748	0.7791		36.9092	63.6655	0.5759		36.8992	63.7486	0.50121		36.8942	63.6616	0.44203
66.8495	0.10937		66.855	-0.52205		66.8681	0.05189		43.1785	0.881		43.1778	1.28682		43.1418	0.77923		36.9425	63.7659	0.57566		36.9325	63.8472	0.50097		36.9275	63.7619	0.44187
66.8837	0.10968		66.8875	-0.52193		66.9001	0.05213		43.1462	0.88119		43.1442	1.28694		43.1079	0.77939		36.9758	63.8674	0.57542		36.9658	63.947	0.50071		36.9608	63.8612	0.44173
66.9172	0.11		66.9222	-0.52185		66.9342	0.05242		43.1114	0.8814		43.1103	1.28709		43.0744	0.77955		37.0092	63.9689	0.57514		36.9992	64.0468	0.5005		36.9942	63.9614	0.44156
66.9498	0.1103		66.9556	-0.52178		66.9673	0.05272		43.0782	0.88173		43.0783	1.28731		43.0415	0.77966		37.0425	64.0695	0.57489		37.0325	64.1453	0.50026		37.0275	64.0621	0.44143
66.9827	0.11056		66.9883	-0.52168		67.0003	0.05308		43.045	0.88202		43.0444	1.28747		43.0083	0.77975		37.0758	64.1686	0.57459		37.0658	64.2429	0.50005		37.0608	64.1613	0.44129
67.0169	0.11075		67.0219	-0.52155		67.0332	0.05345		43.0114	0.88218		43.0107	1.28763		42.9749	0.77988		37.1092	64.2678	0.57432		37.0992	64.3413	0.49981		37.0942	64.2601	0.44116
67.0492	0.11091		67.0555	-0.52145		67.0671	0.05376		42.9782	0.88231		42.9782	1.28781		42.9413	0.77998		37.1425	64.3667	0.57407		37.1325	64.4372	0.49957		37.1275	64.3595	0.44102
67.0839	0.11102		67.0882	-0.52139		67.1	0.05403		42.9456	0.88244		42.9449	1.28797		42.9083	0.78009		37.1758	64.4655	0.57374		37.1658	64.5346	0.4993		37.1608	64.4609	0.44088
67.116	0.11114		67.1221	-0.52131		67.1335	0.05429		42.9126	0.88257		42.9111	1.28816		42.8754	0.78025		37.2092	64.5652	0.57344		37.1992	64.6334	0.49906		37.1942	64.5624	0.44074
67.1514	0.11129		67.1554	-0.52124		67.1671	0.05455		42.8792	0.88276		42.8783	1.28835		42.8418	0.78042		37.2425	64.6646	0.57317		37.2325	64.7326	0.49881		37.2275	64.6635	0.44059
67.1825	0.11151		67.1878	-0.52116		67.2007	0.05482		42.8461	0.88297		42.8441	1.28849		42.8079	0.7806		37.2758	64.7646	0.57287		37.2658	64.8336	0.49856		37.2608	64.7629	0.44046
67.2169	0.1118		67.222	-0.52105		67.2334	0.0551		42.8125	0.88318		42.8112	1.28861		42.7747	0.78077		37.3092	64.8647	0.57257		37.2992	64.934	0.4983		37.2942	64.8623	0.44031
67.2495	0.11207		67.2558	-0.52093		67.2664	0.05542		42.779	0.88338		42.7787	1.28871		42.7415	0.78091		37.3425	64.9652	0.57224		37.3325	65.0338	0.49805		37.3275	64.9619	0.44015
67.2827	0.11232		67.2885	-0.52082		67.3001	0.05572		42.7455	0.88355		42.7435	1.28887		42.7075	0.78098		37.3758	65.0661	0.57189		37.3658	65.1329	0.49777		37.3608	65.0611	0.44002
67.3161	0.11255		67.3226	-0.5207		67.3331	0.05597		42.7128	0.88369		42.712	1.28907		42.6753	0.78107		37.4092	65.1672	0.57154		37.3992	65.2332	0.49747		37.3942	65.16	0.43989
67.3487	0.11274		67.3548	-0.5206		67.3665	0.0562		42.6801	0.88382		42.6784	1.28926		42.6421	0.78119		37.4425	65.2677	0.57116		37.4325	65.3342	0.49722		37.4275	65.2567	0.43977
67.3826	0.11294		67.3884	-0.5205		67.3996	0.05641		42.6456	0.88399		42.645	1.28943		42.6088	0.78131		37.4758	65.3679	0.57084		37.4658	65.4353	0.49694		37.4608	65.3549	0.43964
67.4155	0.11314		67.4215	-0.52039		67.433	0.05661		42.6132	0.8842		42.6119	1.28964		42.5755	0.78146		37.5092	65.4678	0.57043		37.4992	65.5354	0.49667		37.4942	65.4543	0.43949
67.4492	0.11333		67.4538	-0.5203		67.4665	0.05685		42.5794	0.88441		42.5788	1.28982		42.5423	0.78162		37.5425	65.5683	0.57007		37.5325	65.6354	0.49638		37.5275	65.5536	0.43935
67.4823	0.11354		67.4879	-0.52025		67.4997	0.05713		42.5463	0.88462		42.5445	1.29002		42.5081	0.78178		37.5758	65.6684	0.56962		37.5658	65.7383	0.49613		37.5608	65.654	0.43921
67.5153	0.11374		67.5211	-0.52022		67.5333	0.05744		42.5126	0.88484		42.512	1.29017		42.4758	0.78197		37.6092	65.7684	0.56914		37.5992	65.839	0.49583		37.5942	65.7541	0.43906
67.549	0.11394		67.5551	-0.52016		67.5658	0.05771		42.4798	0.88505		42.4786	1.29029		42.4423	0.78212		37.6425	65.8675	0.56862		37.6325	65.9391	0.49558		37.6275	65.8539	0.43889
67.583	0.11411		67.588	-0.52008		67.5987	0.05795		42.4456	0.88521		42.4455	1.29047		42.408	0.78225		37.6758	65.9677	0.5681		37.6658	66.04	0.49531		37.6608	65.9548	0.43875
67.6153	0.11431		67.6215	-0.52001		67.6326	0.05819		42.4128	0.88538		42.4123	1.29071		42.3758	0.7824		37.7092	66.0682	0.56762		37.6992	66.1397	0.49501		37.6942	66.0556	0.43861
67.649	0.11451		67.654	-0.51998		67.6666	0.05845		42.3795	0.88554		42.3783	1.29093		42.3429	0.78252		37.7425	66.1683	0.56698		37.7325	66.2378	0.49476		37.7275	66.1556	0.43844
67.6816	0.11468		67.6876	-0.51997		67.6997	0.05875		42.346	0.88566		42.3444	1.29115		42.3083	0.78265		37.7758	66.2686	0.56649		37.7658	66.3372	0.49445		37.7608	66.2547	0.43826
67.7156	0.11483		67.7218	-0.51995		67.7329	0.0591		42.3131	0.8858		42.3124	1.29136		42.2763	0.78279		37.8092	66.3695	0.56587		37.7992	66.4357	0.49415		37.7942	66.3538	0.43812
67.7508	0.11501		67.7549	-0.51985		67.7663	0.05942		42.2798	0.88592		42.2798	1.29154		42.2421	0.78293		37.8425	66.4702	0.56527		37.8325	66.5325	0.49384		37.8275	66.4517	0.43798
67.7833	0.1152		67.7875	-0.5197		67.7985	0.05967		42.2467	0.88607		42.245	1.29175		42.2096	0.78308		37.8758	66.5711	0.56456		37.8659	66.6334	0.49353		37.8608	66.5505	0.43784
67.8158	0.11542		67.8209	-0.5196		67.8327	0.05992		42.2144	0.8863		42.2124	1.292		42.1755	0.78324		37.9092	66.672	0.56378		37.8993	66.733	0.49319		37.8942	66.6505	0.43772
67.8486	0.11562		67.855	-0.51952		67.8664	0.06014		42.1797	0.88653		42.1796	1.29226		42.1431	0.78336		37.9425	66.7725	0.56278		37.9327	66.8344	0.49292		37.9275	66.7508	0.43757
67.8824	0.11579		67.888	-0.51947		67.8983	0.06034		42.1466	0.88676		42.145	1.29248		42.1094	0.78346		37.9758	66.8728	0.56177		37.966	66.9358	0.49261		37.9608	66.8511	0.43743
67.9158	0.116		67.9212	-0.51942		67.9319	0.06057		42.1128	0.88699		42.1116	1.29272		42.0761	0.78359		38.0092	66.973	0.56059		37.9993	67.0372	0.49224		37.9942	66.9515	0.43727
67.9476	0.11625		67.9537	-0.51934		67.9662	0.06081		42.081	0.88714		42.0794	1.29293		42.0429	0.78377		38.0425	67.0731	0.55944		38.0327	67.1375	0.49193		38.0275	67.0523	0.43712
67.9819	0.11649		67.9872	-0.51927		68	0.06106		42.0455	0.88728		42.0455	1.2931		42.0099	0.784		38.0758	67.1733	0.55809		38.066	67.2375	0.4916		38.0608	67.1521	0.43696
68.0149	0.11668		68.0212	-0.51918		68.0323	0.06132		42.0136	0.88745		42.0121	1.29327		41.9758	0.78422		38.1092	67.2727	0.55645		38.0993	67.3373	0.49124		38.0942	67.2518	0.43681
68.0485	0.11682		68.054	-0.51908		68.066	0.0616		41.9809	0.8876		41.9791	1.29349		41.9423	0.78443		38.1425	67.3721	0.55489		38.1327	67.438	0.49086		38.1275	67.3512	0.43665
68.0819	0.11696		68.0873	-0.51899		68.0982	0.06187		41.9466	0.88778		41.9466	1.29374		41.9103	0.78457		38.1758	67.4719	0.5531		38.166	67.5395	0.49049		38.1608	67.4509	0.43646
68.1145	0.11711		68.12	-0.51893		68.1316	0.0621		41.9145	0.88797		41.9123	1.29403		41.8762	0.78467		38.2092	67.5722	0.55069		38.1993	67.6381	0.49008		38.1942	67.5502	0.43628
68.1482	0.11723		68.153	-0.51894		68.1649	0.06231		41.8806	0.88813		41.8793	1.29424		41.8446	0.7848		38.2425	67.6728	0.54781		38.2327	67.7345	0.4897		38.2275	67.6501	0.43606
68.1817	0.11736		68.1868	-0.51894		68.1996	0.0625		41.8471	0.88823		41.8453	1.29442		41.8108	0.78495		38.2758	67.7729	0.54455		38.266	67.834	0.48929		38.2608	67.7492	0.43591
68.2151	0.11753		68.2203	-0.51888		68.2322	0.06269		41.8143	0.88838		41.8138	1.29457		41.776	0.78513		38.3092	67.8737	0.5408		38.2993	67.9325	0.48892		38.2942	67.8488	0.43574
68.2477	0.11771		68.2534	-0.51879		68.2665	0.0629		41.7817	0.88855		41.7796	1.29472		41.7443	0.78535		38.3425	67.9737	0.5368		38.3327	68.0293	0.4884		38.3275	67.9482	0.43556
68.2809	0.11794		68.2866	-0.51869		68.2987	0.06312		41.7463	0.88881		41.7468	1.29496		41.7103	0.78552		38.3758	68.0735	0.53254		38.366	68.1285	0.48799		38.3608	68.049	0.43541
68.3142	0.11814		68.3201	-0.51865		68.3329	0.06336		41.7146	0.88911		41.7134	1.29519		41.6767	0.78565		38.4092	68.1739	0.52807		38.3993	68.2282	0.48754		38.3942	68.1497	0.43525
68.3479	0.11829		68.3524	-0.51868		68.3664	0.06364		41.6802	0.88933		41.6796	1.29539		41.6443	0.7858		38.4425	68.2738	0.52371		38.4327	68.3264	0.4871		38.4275	68.2499	0.43508
68.3817	0.11844		68.387	-0.51875		68.3992	0.06388		41.6462	0.88953		41.6463	1.29564		41.6107	0.78595		38.4758	68.374	0.51923		38.466	68.4253	0.48661		38.4608	68.349	0.43487
68.4145	0.11856		68.4212	-0.51879		68.4322	0.06414		41.6145	0.8897		41.6134	1.29585		41.5772	0.78616		38.5092	68.4742	0.51491		38.4993	68.5251	0.48611		38.4942	68.4484	0.43464
68.4477	0.11871		68.4541	-0.51879		68.4664	0.0644		41.5806	0.8898		41.5796	1.29603		41.5437	0.7864		38.5425	68.5741	0.51043		38.5327	68.6252	0.48554		38.5275	68.5478	0.43444
68.4813	0.11888		68.4874	-0.5187		68.4983	0.06464		41.5471	0.8899		41.5473	1.29623		41.5102	0.7866		38.5758	68.674	0.50627		38.566	68.7252	0.48499		38.5608	68.6468	0.43421
68.5138	0.11905		68.521	-0.51859		68.5322	0.0649		41.5147	0.89003		41.5138	1.29644		41.4764	0.78676		38.6092	68.7739	0.50146		38.5993	68.8264	0.48445		38.5942	68.747	0.43395
68.5471	0.11919		68.5533	-0.51851		68.5656	0.06514		41.4814	0.89015		41.4805	1.29667		41.4438	0.78696		38.6425	68.8744	0.4965		38.6327	68.9257	0.48386		38.6275	68.8473	0.43372
68.5812	0.11933		68.5866	-0.51845		68.5989	0.06538		41.4468	0.89034		41.4466	1.29692		41.4107	0.78718		38.6758	68.9743	0.49178		38.666	69.0242	0.48314		38.6609	68.9468	0.43345
68.6148	0.11947		68.6199	-0.5184		68.6317	0.06565		41.4145	0.89057		41.4134	1.29714		41.3772	0.78741		38.7092	69.0745	0.4865		38.6993	69.1222	0.48257		38.6943	69.0459	0.43319
68.6482	0.11962		68.6534	-0.51832		68.6652	0.06586		41.3812	0.89076		41.3803	1.29736		41.3436	0.78763		38.7425	69.1744	0.48108		38.7327	69.2208	0.48191		38.7277	69.1452	0.43292
68.6806	0.11983		68.6859	-0.51824		68.6975	0.06605		41.3472	0.89094		41.3478	1.29755		41.3104	0.78781		38.7758	69.2744	0.47607		38.766	69.3217	0.48127		38.761	69.2443	0.43264
68.7137	0.12002		68.7194	-0.51819		68.7314	0.06625		41.3144	0.89112		41.3149	1.29775		41.2779	0.78792		38.8092	69.3747	0.47079		38.7993	69.4243	0.48061		38.7943	69.3421	0.43232
68.7472	0.12014		68.7528	-0.51816		68.7654	0.06644		41.2813	0.89124		41.2813	1.29793		41.2435	0.78802		38.8425	69.4753	0.46563		38.8327	69.5259	0.47986		38.8277	69.4399	0.43194
68.7808	0.12019		68.7868	-0.51815		68.7974	0.06663		41.2471	0.89139		41.2472	1.29811		41.211	0.78815		38.8759	69.575	0.46015		38.866	69.6258	0.4791		38.861	69.5395	0.43158
68.8138	0.12025		68.8195	-0.51813		68.8321	0.06685		41.215	0.89153		41.2146	1.29836		41.1779	0.78829		38.9093	69.6745	0.45504		38.8993	69.7258	0.4783		38.8943	69.6397	0.43124
68.8479	0.12036		68.853	-0.51814		68.8652	0.06706		41.1816	0.89167		41.1811	1.29864		41.1443	0.78848		38.9427	69.775	0.4497		38.9327	69.8263	0.47741		38.9277	69.7405	0.43086
68.8811	0.1205		68.8856	-0.5182		68.8977	0.06729		41.1481	0.89183		41.1461	1.29892		41.1103	0.78874		38.976	69.8745	0.44445		38.966	69.9259	0.47651		38.961	69.8415	0.43042
68.9137	0.12064		68.92	-0.51824		68.9316	0.06751		41.1151	0.892		41.1144	1.29923		41.078	0.78896		39.0093	69.9749	0.43889		38.9993	70.0265	0.47552		38.9943	69.9415	0.43
68.9474	0.12074		68.9531	-0.51824		68.9642	0.06771		41.0821	0.89214		41.0813	1.29942		41.0442	0.78919		39.0427	70.0755	0.43325		39.0327	70.1272	0.47431		39.0277	70.0417	0.42952
68.9816	0.12086		68.9862	-0.51827		68.9975	0.06791		41.0473	0.89229		41.0471	1.29963		41.0112	0.78939		39.076	70.1756	0.42798		39.066	70.2288	0.47319		39.061	70.1415	0.42908
69.0147	0.12101		69.0192	-0.5183		69.0314	0.06813		41.0156	0.89241		41.0155	1.29986		40.9766	0.78959		39.1093	70.2756	0.42261		39.0993	70.3306	0.47208		39.0943	70.2401	0.42861
69.0476	0.12116		69.0526	-0.51834		69.0651	0.06837		40.9814	0.89253		40.9804	1.30004		40.9446	0.78979		39.1427	70.3752	0.41712		39.1327	70.4319	0.47099		39.1277	70.3398	0.4281
69.0804	0.12129		69.0855	-0.51835		69.098	0.0686		40.9489	0.89267		40.9481	1.30021		40.9107	0.78996		39.176	70.475	0.41173		39.166	70.5351	0.46986		39.161	70.4394	0.42758
69.114	0.12139		69.119	-0.51834		69.131	0.06879		40.9158	0.89286		40.9143	1.30044		40.8777	0.79011		39.2093	70.5744	0.406		39.1993	70.6374	0.4687		39.1943	70.5376	0.42701
69.1475	0.1215		69.1534	-0.5183		69.1641	0.06898		40.8823	0.89309		40.8824	1.30067		40.8448	0.79026		39.2427	70.6739	0.39981		39.2327	70.7396	0.46743		39.2277	70.6368	0.42637
69.1807	0.12164		69.1868	-0.51828		69.1983	0.06916		40.8479	0.89331		40.8476	1.30086		40.8113	0.79041		39.276	70.7731	0.39356		39.266	70.8401	0.46611		39.261	70.7361	0.42571
69.2141	0.12177		69.2191	-0.51826		69.2313	0.06936		40.8156	0.8935		40.815	1.3011		40.7783	0.79059		39.3093	70.872	0.38774		39.2993	70.9362	0.46475		39.2943	70.836	0.42505
69.2474	0.12186		69.2517	-0.51822		69.2647	0.06963		40.7825	0.89368		40.7828	1.30141		40.7454	0.79075		39.3427	70.972	0.38203		39.3327	71.0354	0.46321		39.3277	70.9363	0.42442
69.2797	0.12194		69.2863	-0.51818		69.2978	0.06991		40.7493	0.89381		40.7477	1.30167		40.7116	0.79089		39.376	71.0718	0.37609		39.366	71.1362	0.46168		39.361	71.037	0.42355
69.3145	0.12206		69.3188	-0.51818		69.3311	0.07015		40.7152	0.89396		40.7146	1.30193		40.68	0.7911		39.4093	71.1723	0.37021		39.3993	71.2379	0.46022		39.3943	71.1384	0.42268
69.3465	0.1222		69.3521	-0.51821		69.3643	0.07038		40.6828	0.89409		40.6823	1.30214		40.6453	0.79136		39.4427	71.273	0.36426		39.4327	71.3403	0.45859		39.4277	71.2389	0.42175
69.3795	0.12233		69.3857	-0.51828		69.3974	0.07056		40.6484	0.89422		40.6496	1.30231		40.6117	0.79164		39.476	71.3717	0.35884		39.466	71.4434	0.45688		39.461	71.3398	0.42081
69.4135	0.12244		69.4196	-0.51831		69.4309	0.07073		40.6155	0.89436		40.6152	1.30252		40.578	0.7919		39.5093	71.4711	0.35288		39.4993	71.5446	0.4554		39.4943	71.4394	0.41978
69.4474	0.1225		69.452	-0.51838		69.4652	0.07089		40.5821	0.89452		40.582	1.3028		40.5452	0.79208		39.5427	71.5702	0.34663		39.5327	71.6427	0.45396		39.5277	71.5382	0.41865
69.4801	0.12255		69.4851	-0.51847		69.4972	0.07104		40.5485	0.89467		40.5483	1.30302		40.5121	0.79223		39.576	71.6686	0.34054		39.566	71.7417	0.45236		39.561	71.6368	0.41758
69.514	0.12266		69.5185	-0.51855		69.5305	0.07119		40.5157	0.89481		40.5145	1.30317		40.4791	0.7924		39.6093	71.7678	0.33456		39.5993	71.8408	0.45076		39.5943	71.7371	0.41643
69.5463	0.12279		69.5518	-0.51864		69.5644	0.07133		40.4816	0.89494		40.4826	1.30331		40.4458	0.7926		39.6427	71.8679	0.32841		39.6327	71.939	0.44916		39.6277	71.8381	0.41518
69.5794	0.12292		69.5862	-0.51871		69.5981	0.0715		40.4481	0.89508		40.449	1.30349		40.4115	0.79284		39.676	71.9677	0.32196		39.666	72.0373	0.44756		39.661	71.9385	0.41385
69.6132	0.12306		69.619	-0.51874		69.6309	0.07169		40.4152	0.89521		40.4164	1.30373		40.3782	0.79307		39.7093	72.0677	0.31534		39.6993	72.1378	0.44572		39.6943	72.0395	0.41251
69.6462	0.12318		69.6529	-0.51874		69.664	0.07189		40.3816	0.89536		40.382	1.30399		40.3449	0.79325		39.7427	72.1679	0.30932		39.7327	72.2392	0.44377		39.7277	72.1403	0.41091
69.6793	0.1233		69.6857	-0.51873		69.6975	0.07209		40.349	0.89552		40.3492	1.30427		40.3125	0.79339		39.776	72.2683	0.30377		39.766	72.339	0.44181		39.761	72.2417	0.40938
69.7125	0.12341		69.7188	-0.51875		69.73	0.07226		40.316	0.89567		40.3154	1.30453		40.2787	0.7936		39.8093	72.3682	0.29777		39.7993	72.44	0.43991		39.7943	72.3436	0.40787
69.7457	0.12353		69.7518	-0.51876		69.7634	0.07243		40.2817	0.89578		40.2821	1.30481		40.246	0.79381		39.8427	72.4683	0.29193		39.8327	72.54	0.43776		39.8277	72.4444	0.40612
69.7787	0.12364		69.7851	-0.51877		69.7975	0.07266		40.2485	0.89588		40.2488	1.30506		40.2121	0.79403		39.876	72.5683	0.28622		39.866	72.6396	0.43572		39.861	72.5441	0.40439
69.8125	0.1237		69.818	-0.51876		69.8307	0.07291		40.215	0.896		40.2155	1.30531		40.1791	0.79425		39.9093	72.6684	0.28029		39.8993	72.7352	0.43396		39.8943	72.6416	0.40265
69.8459	0.1238		69.8511	-0.51874		69.8638	0.07315		40.1825	0.89612		40.1828	1.30556		40.1449	0.79447		39.9427	72.7687	0.27391		39.9328	72.8338	0.43198		39.9277	72.7398	0.40105
69.8795	0.12392		69.8848	-0.51878		69.8967	0.07337		40.1493	0.89617		40.149	1.30576		40.1129	0.79469		39.976	72.8679	0.2679		39.9662	72.9356	0.42997		39.961	72.8376	0.39905
69.912	0.12403		69.9183	-0.51883		69.9306	0.07358		40.1163	0.89627		40.1161	1.30594		40.078	0.79495		40.0093	72.9679	0.26172		39.9995	73.0363	0.42787		39.9943	72.9368	0.39706
69.9452	0.12415		69.9518	-0.5189		69.9639	0.07377		40.0834	0.89638		40.0832	1.30613		40.0463	0.79517		40.0427	73.068	0.2552		40.0328	73.1375	0.42572		40.0277	73.0374	0.39507
69.9789	0.12424		69.9847	-0.51897		69.9966	0.07394		40.0493	0.8965		40.0498	1.30635		40.0121	0.79535		40.076	73.1678	0.249		40.0662	73.2397	0.42356		40.061	73.138	0.39293
70.0122	0.1243		70.0177	-0.51905		70.0304	0.07415		40.0167	0.89666		40.0168	1.3066		39.9796	0.79558		40.1093	73.2673	0.24278		40.0995	73.342	0.42137		40.0943	73.2383	0.39068
70.0456	0.12437		70.0508	-0.51914		70.0639	0.07432		39.9829	0.89683		39.983	1.30691		39.9459	0.79577		40.1427	73.3664	0.23693		40.1328	73.4442	0.41908		40.1277	73.3381	0.38843
70.079	0.12446		70.085	-0.51921		70.0969	0.07451		39.9499	0.89694		39.9502	1.30722		39.9124	0.79597		40.176	73.4661	0.2319		40.1662	73.5458	0.41668		40.161	73.4383	0.38598
70.1115	0.12458		70.1182	-0.51923		70.13	0.0747		39.9156	0.89704		39.9162	1.3075		39.8793	0.79617		40.2093	73.5668	0.22681		40.1995	73.6472	0.41432		40.1943	73.5378	0.3835
70.1464	0.12469		70.151	-0.51924		70.1638	0.07485		39.8833	0.89712		39.883	1.30772		39.8461	0.79637		40.2427	73.6684	0.22168		40.2328	73.7475	0.41195		40.2277	73.6376	0.38106
70.1794	0.12479		70.1838	-0.51922		70.1976	0.075		39.8502	0.89722		39.8506	1.30793		39.8128	0.79664		40.276	73.77	0.21543		40.2662	73.8485	0.40943		40.261	73.7373	0.37846
70.2122	0.12486		70.2175	-0.51922		70.23	0.0752		39.8174	0.89737		39.8177	1.30815		39.7793	0.79685		40.3093	73.8709	0.20987		40.2995	73.9473	0.4069		40.2943	73.8374	0.37603
70.2459	0.12492		70.2505	-0.51926		70.2638	0.07538		39.7833	0.89756		39.7842	1.30838		39.7462	0.79707		40.3427	73.9711	0.2042		40.3328	74.0456	0.40446		40.3277	73.9373	0.3736
70.2788	0.12502		70.2841	-0.51933		70.2966	0.07557		39.7502	0.89772		39.7507	1.30866		39.7143	0.79729		40.376	74.0717	0.19898		40.3662	74.1439	0.40208		40.361	74.0376	0.37119
70.3127	0.12512		70.3183	-0.5194		70.3302	0.07576		39.7162	0.89787		39.7171	1.30895		39.6796	0.79752		40.4093	74.1716	0.19412		40.3995	74.2436	0.39959		40.3943	74.1382	0.36863
70.3457	0.1252		70.351	-0.51948		70.3636	0.07589		39.6829	0.89796		39.6838	1.30921		39.6462	0.79774		40.4427	74.2713	0.18967		40.4328	74.3451	0.39691		40.4277	74.2393	0.36577
70.3789	0.12527		70.3843	-0.51954		70.3964	0.07601		39.6493	0.89801		39.6504	1.30948		39.6127	0.79794		40.476	74.3706	0.1849		40.4662	74.4467	0.39416		40.461	74.3402	0.36267
70.4124	0.12532		70.4175	-0.51959		70.4297	0.07615		39.6165	0.89803		39.6175	1.30972		39.5801	0.79809		40.5093	74.4704	0.18046		40.4995	74.5515	0.39131		40.4943	74.4397	0.35955
70.4455	0.12537		70.4509	-0.51968		70.4632	0.07628		39.5826	0.89805		39.5834	1.30993		39.547	0.79823		40.5427	74.5705	0.17572		40.5328	74.657	0.38856		40.5277	74.5386	0.35607
70.4787	0.12544		70.4843	-0.51974		70.4973	0.07643		39.5511	0.89809		39.5511	1.31015		39.5133	0.79842		40.576	74.6706	0.17118		40.5662	74.7609	0.38575		40.561	74.6389	0.35247
70.5123	0.12554		70.5175	-0.51979		70.5298	0.07661		39.5171	0.8982		39.5178	1.31035		39.4805	0.79862		40.6093	74.7708	0.16678		40.5995	74.8624	0.38275		40.5943	74.7392	0.34937
70.5448	0.12567		70.551	-0.51984		70.564	0.07678		39.4837	0.89838		39.4838	1.3106		39.4468	0.79883		40.6427	74.871	0.16222		40.6328	74.9619	0.3799		40.6277	74.839	0.34612
70.5788	0.12578		70.5834	-0.51989		70.5971	0.07696		39.4491	0.89849		39.4518	1.31088		39.4138	0.79905		40.676	74.9711	0.15802		40.6662	75.0596	0.37717		40.661	74.9395	0.34269
70.6117	0.12583		70.6179	-0.51996		70.6295	0.07716		39.4162	0.89859		39.4178	1.3112		39.3798	0.79926		40.7093	75.0706	0.15406		40.6995	75.1568	0.37445		40.6944	75.0399	0.33944
70.6448	0.12584		70.6502	-0.52004		70.6628	0.07734		39.3842	0.89867		39.3844	1.31153		39.3471	0.79949		40.7427	75.1699	0.15036		40.7328	75.2547	0.37179		40.7278	75.1404	0.33608
70.6781	0.12588		70.6841	-0.52008		70.6968	0.0775		39.3501	0.89874		39.3505	1.31182		39.3139	0.79977		40.776	75.2696	0.14664		40.7662	75.3529	0.36902		40.7612	75.2414	0.33254
70.7114	0.12594		70.717	-0.52013		70.7308	0.07765		39.3164	0.89886		39.3174	1.31204		39.2797	0.80008		40.8093	75.3691	0.14272		40.7995	75.4519	0.3661		40.7945	75.3422	0.32919
70.7449	0.12604		70.7497	-0.52023		70.7625	0.07779		39.2837	0.89901		39.2837	1.31228		39.2471	0.80036		40.8427	75.4687	0.13875		40.8328	75.5501	0.36326		40.8278	75.4433	0.3257
70.7791	0.12613		70.7836	-0.52034		70.7969	0.07792		39.2504	0.89916		39.2515	1.31252		39.2129	0.80061		40.876	75.5686	0.13482		40.8662	75.6468	0.36003		40.8612	75.5439	0.32214
70.8113	0.12618		70.8165	-0.52044		70.8302	0.07805		39.2167	0.89934		39.2171	1.3128		39.1797	0.80082		40.9093	75.6685	0.13132		40.8995	75.7447	0.35696		40.8945	75.645	0.31876
70.8444	0.1262		70.8499	-0.52052		70.8633	0.07819		39.1829	0.89949		39.1844	1.3131		39.1461	0.80102		40.9428	75.7685	0.128		40.9328	75.8419	0.35371		40.9278	75.7461	0.31501
70.8782	0.12623		70.8834	-0.5206		70.8959	0.07836		39.1498	0.89959		39.1507	1.31337		39.1137	0.80123		40.9762	75.8684	0.12463		40.9662	75.939	0.35044		40.9612	75.8462	0.31129
70.9115	0.12627		70.9167	-0.52067		70.9286	0.07854		39.1168	0.89965		39.1178	1.31358		39.0801	0.80142		41.0095	75.9678	0.12175		40.9995	76.035	0.3471		40.9945	75.9466	0.3077
70.9445	0.12636		70.9502	-0.52073		70.9627	0.07868		39.0831	0.89967		39.0849	1.31381		39.0465	0.80161		41.0428	76.0676	0.11857		41.0328	76.1327	0.34377		41.0278	76.0474	0.30432
70.9778	0.12646		70.9835	-0.5208		70.9961	0.07881		39.0496	0.89974		39.0515	1.31404		39.0138	0.8018		41.0762	76.1674	0.11558		41.0662	76.2318	0.34053		41.0612	76.1479	0.30056
71.0107	0.12658		71.0165	-0.52088		71.0294	0.07892		39.0174	0.89981		39.0169	1.31428		38.9811	0.80201		41.1095	76.2672	0.11232		41.0995	76.3321	0.33713		41.0945	76.248	0.29648
71.0447	0.12667		71.0504	-0.52098		71.0619	0.07903		38.9838	0.8999		38.9846	1.3145		38.9468	0.80222		41.1428	76.3666	0.10944		41.1328	76.4322	0.3335		41.1278	76.3483	0.29246
71.0772	0.12677		71.0829	-0.52111		71.0963	0.07918		38.9519	0.90001		38.951	1.31474		38.9134	0.80248		41.1762	76.4663	0.10661		41.1662	76.5326	0.33002		41.1612	76.4478	0.28872
71.1117	0.12682		71.1171	-0.52115		71.1295	0.07935		38.917	0.90012		38.918	1.31496		38.8805	0.80278		41.2095	76.566	0.10354		41.1995	76.6327	0.32672		41.1945	76.5473	0.28499
71.1446	0.12682		71.1496	-0.52118		71.1628	0.07953		38.8839	0.90022		38.8845	1.31522		38.8465	0.80308		41.2428	76.6654	0.10079		41.2328	76.7314	0.32319		41.2278	76.6474	0.28122
71.1779	0.12679		71.1833	-0.52124		71.1954	0.07966		38.8507	0.90027		38.8513	1.3155		38.8122	0.80337		41.2762	76.7648	0.09767		41.2662	76.829	0.31973		41.2612	76.7475	0.27729
71.2118	0.12679		71.2165	-0.52132		71.2284	0.07977		38.8175	0.90031		38.8189	1.31579		38.7803	0.80365		41.3095	76.8638	0.09494		41.2995	76.9231	0.31628		41.2945	76.8484	0.27352
71.2444	0.12687		71.2493	-0.52142		71.2626	0.07988		38.7842	0.90039		38.7857	1.31605		38.7469	0.80388		41.3428	76.9631	0.09239		41.3328	77.0187	0.31289		41.3278	76.9493	0.26969
71.2775	0.12698		71.2821	-0.5215		71.2956	0.08		38.7511	0.90044		38.7513	1.31631		38.7141	0.80406		41.3762	77.063	0.08976		41.3662	77.1154	0.30939		41.3612	77.0502	0.26577
71.3102	0.12708		71.316	-0.52156		71.3288	0.08017		38.7174	0.90054		38.7184	1.31655		38.6803	0.80425		41.4095	77.1628	0.0871		41.3995	77.2128	0.30559		41.3945	77.151	0.26186
71.3439	0.12711		71.3491	-0.52164		71.363	0.08033		38.6846	0.90063		38.6853	1.31679		38.6476	0.80446		41.4428	77.2628	0.08451		41.4328	77.3135	0.30208		41.4278	77.2511	0.25778
71.378	0.12713		71.3829	-0.52174		71.3958	0.08045		38.6511	0.90074		38.6517	1.31705		38.6146	0.8047		41.4762	77.3623	0.08201		41.4662	77.4161	0.29871		41.4612	77.3509	0.25383
71.411	0.12716		71.4163	-0.52183		71.4292	0.08059		38.618	0.90082		38.6187	1.31733		38.581	0.80502		41.5095	77.461	0.07939		41.4995	77.5194	0.29515		41.4945	77.4499	0.24964
71.444	0.12724		71.4485	-0.52195		71.4625	0.08072		38.5837	0.90089		38.585	1.31757		38.5473	0.80532		41.5428	77.5601	0.07699		41.5328	77.6226	0.2914		41.5278	77.5481	0.24537
71.4777	0.12732		71.4821	-0.52206		71.4957	0.08087		38.5516	0.90097		38.5522	1.3178		38.513	0.80559		41.5762	77.6602	0.07459		41.5662	77.7212	0.28793		41.5612	77.6466	0.24139
71.5104	0.12742		71.5155	-0.52218		71.529	0.08101		38.518	0.90111		38.5191	1.31806		38.4806	0.80576		41.6095	77.7602	0.07219		41.5995	77.819	0.28463		41.5945	77.7457	0.23786
71.5435	0.12753		71.5487	-0.52231		71.5632	0.08117		38.4839	0.90125		38.487	1.31834		38.4468	0.80593		41.6428	77.8595	0.07006		41.6328	77.9162	0.28118		41.6278	77.8462	0.2342
71.5771	0.12764		71.5817	-0.52239		71.5963	0.08131		38.4502	0.90139		38.4522	1.31861		38.4143	0.80612		41.6762	77.9588	0.06788		41.6662	78.0129	0.27772		41.6612	77.9478	0.23058
71.6107	0.12773		71.6155	-0.52244		71.6291	0.08144		38.4176	0.90148		38.4189	1.31893		38.3811	0.80633		41.7095	78.0576	0.06559		41.6995	78.1091	0.27393		41.6945	78.0478	0.22688
71.6432	0.1278		71.6487	-0.52251		71.6626	0.08157		38.3837	0.90151		38.3855	1.31922		38.3474	0.80653		41.7428	78.1565	0.06338		41.7328	78.2055	0.27042		41.7278	78.1482	0.22287
71.677	0.12786		71.6826	-0.52257		71.696	0.08167		38.3507	0.90156		38.352	1.31946		38.3141	0.80675		41.7762	78.2556	0.06132		41.7662	78.3023	0.26677		41.7612	78.2484	0.21917
71.7101	0.12793		71.7147	-0.52263		71.7294	0.08174		38.3173	0.90164		38.3186	1.31978		38.2815	0.80693		41.8095	78.3544	0.05899		41.7995	78.4024	0.26325		41.7945	78.3484	0.21529
71.7435	0.12801		71.7483	-0.52271		71.7623	0.08182		38.2844	0.90172		38.2865	1.32009		38.2484	0.80716		41.8428	78.4534	0.05671		41.8328	78.5047	0.25963		41.8278	78.4471	0.21137
71.7762	0.12804		71.7829	-0.52282		71.7961	0.0819		38.25	0.90176		38.2519	1.32034		38.2149	0.80752		41.8762	78.5528	0.05454		41.8662	78.607	0.25603		41.8612	78.545	0.20738
71.8097	0.12803		71.8147	-0.52294		71.8287	0.08199		38.2175	0.90176		38.2184	1.32054		38.1816	0.80792		41.9095	78.6522	0.05252		41.8995	78.708	0.25249		41.8945	78.6431	0.20365
71.8428	0.12801		71.8483	-0.52304		71.8629	0.08208		38.1856	0.90171		38.1865	1.32069		38.1484	0.8082		41.9428	78.7511	0.05053		41.9328	78.8077	0.24898		41.9278	78.7428	0.19989
71.8767	0.12798		71.8822	-0.52312		71.8965	0.08214		38.1516	0.90171		38.1532	1.32086		38.1148	0.80845		41.9762	78.8505	0.04874		41.9662	78.9067	0.24523		41.9612	78.8435	0.19636
71.9102	0.12799		71.9142	-0.52319		71.9296	0.08221		38.1184	0.90181		38.12	1.32113		38.0821	0.80864		42.0095	78.95	0.04683		41.9997	79.0071	0.24187		41.9945	78.9435	0.19286
71.9444	0.12803		71.948	-0.5233		71.9628	0.08233		38.0846	0.90191		38.086	1.32139		38.0483	0.80883		42.0428	79.0496	0.04496		42.033	79.1085	0.2386		42.0278	79.0437	0.18915
71.9764	0.12806		71.9816	-0.52341		71.9952	0.08249		38.0511	0.90197		38.0525	1.32169		38.0148	0.80908		42.0762	79.1497	0.04315		42.0663	79.2112	0.23521		42.0612	79.1444	0.18554
72.0103	0.12812		72.0149	-0.52351		72.0289	0.08263		38.0185	0.90199		38.0199	1.32197		37.9817	0.80936		42.1095	79.2492	0.04132		42.0997	79.3154	0.23194		42.0945	79.2439	0.18188
72.0435	0.12816		72.0482	-0.52363		72.0617	0.08272		37.9854	0.90201		37.986	1.32224		37.948	0.8096		42.1428	79.3495	0.03938		42.133	79.4188	0.22863		42.1278	79.3434	0.17832
72.0768	0.12819		72.0811	-0.52376		72.0956	0.08279		37.9519	0.90209		37.9531	1.32253		37.9147	0.80988		42.1762	79.4495	0.03757		42.1663	79.5215	0.22518		42.1612	79.4433	0.17492
72.1109	0.12825		72.1155	-0.52391		72.1283	0.08285		37.9188	0.90223		37.9191	1.32281		37.8819	0.81009		42.2095	79.549	0.0357		42.1997	79.6254	0.22167		42.1945	79.5418	0.17122
72.1434	0.12834		72.1488	-0.52405		72.1623	0.08297		37.8851	0.90236		37.8862	1.32302		37.8477	0.8103		42.2428	79.6492	0.03382		42.233	79.7291	0.21825		42.2278	79.6388	0.16776
72.1763	0.1284		72.1814	-0.52415		72.1949	0.08309		37.8509	0.90246		37.8531	1.32323		37.815	0.81052		42.2762	79.7492	0.03221		42.2663	79.8311	0.2147		42.2612	79.7345	0.16443
72.2088	0.12845		72.2141	-0.52426		72.2288	0.08319		37.8182	0.90255		37.8198	1.32345		37.7815	0.81069		42.3095	79.8495	0.03074		42.2997	79.9338	0.21116		42.2945	79.8292	0.1612
72.2433	0.12846		72.2481	-0.52434		72.2615	0.08323		37.7858	0.90258		37.7866	1.3237		37.7479	0.81088		42.3428	79.9491	0.02926		42.333	80.0343	0.2078		42.3278	79.9252	0.15788
72.2767	0.12848		72.2823	-0.52445		72.2954	0.08321		37.7516	0.90261		37.7531	1.32396		37.7148	0.8111		42.3762	80.0485	0.02767		42.3663	80.1335	0.20467		42.3612	80.0228	0.15449
72.3091	0.12851		72.314	-0.52454		72.3286	0.08324		37.719	0.90267		37.7194	1.32421		37.6823	0.81129		42.4095	80.1482	0.02617		42.3997	80.2312	0.20152		42.3945	80.1241	0.15136
72.3431	0.12856		72.3484	-0.52464		72.3632	0.08334		37.6846	0.90274		37.687	1.32442		37.6487	0.81152		42.4428	80.2478	0.02477		42.433	80.3312	0.19829		42.4278	80.2261	0.14803
72.376	0.12859		72.381	-0.52478		72.3958	0.08349		37.6515	0.90282		37.6539	1.32469		37.6151	0.81179		42.4762	80.3474	0.02335		42.4663	80.4317	0.19501		42.4612	80.3271	0.14498
72.4097	0.12863		72.4147	-0.52492		72.4283	0.08366		37.6182	0.90293		37.6206	1.32496		37.5815	0.81205		42.5095	80.4474	0.02206		42.4997	80.5323	0.19161		42.4945	80.4283	0.14183
72.4433	0.12865		72.4484	-0.52503		72.4625	0.0838		37.5851	0.90298		37.5863	1.32525		37.5485	0.81231		42.5428	80.5471	0.02081		42.533	80.6335	0.18836		42.5278	80.5296	0.13877
72.4758	0.12865		72.4812	-0.52515		72.4954	0.08389		37.5523	0.90297		37.554	1.32556		37.5149	0.81253		42.5762	80.6473	0.01966		42.5663	80.7353	0.18514		42.5612	80.6297	0.13596
72.5092	0.12867		72.514	-0.52524		72.5288	0.08396		37.5184	0.90296		37.5195	1.32584		37.4821	0.81277		42.6095	80.7471	0.01841		42.5997	80.8363	0.18193		42.5945	80.7287	0.13301
72.5426	0.1287		72.5473	-0.52536		72.5613	0.08403		37.486	0.90298		37.4869	1.32615		37.449	0.81301		42.6428	80.8474	0.01693		42.633	80.938	0.1788		42.6278	80.8277	0.13002
72.5753	0.12874		72.5811	-0.5255		72.5951	0.0841		37.4524	0.90302		37.4537	1.32644		37.415	0.81319		42.6762	80.9459	0.01592		42.6663	81.0385	0.17584		42.6612	80.9282	0.12726
72.6096	0.12879		72.6149	-0.52562		72.6286	0.08417		37.419	0.90307		37.4202	1.32665		37.3822	0.81338		42.7095	81.0451	0.01502		42.6997	81.1391	0.17282		42.6945	81.0265	0.12455
72.6421	0.12884		72.6473	-0.52571		72.6613	0.08429		37.3853	0.90314		37.3869	1.32688		37.3491	0.81356		42.7428	81.1444	0.01405		42.733	81.2389	0.16966		42.7278	81.1254	0.12178
72.6754	0.12891		72.6799	-0.52582		72.6948	0.08445		37.353	0.9032		37.3541	1.32708		37.3161	0.81379		42.7762	81.2444	0.01307		42.7663	81.3384	0.16654		42.7613	81.2246	0.11905
72.708	0.12896		72.7139	-0.52595		72.7279	0.08457		37.3188	0.90325		37.3206	1.32724		37.2822	0.8141		42.8095	81.3438	0.01243		42.7997	81.4378	0.16322		42.7947	81.3254	0.11617
72.7423	0.129		72.7473	-0.52612		72.7611	0.08467		37.2862	0.90333		37.2874	1.32746		37.2488	0.81437		42.8428	81.443	0.0117		42.833	81.5353	0.16026		42.828	81.4273	0.11373
72.7755	0.12903		72.7805	-0.52631		72.7949	0.08473		37.253	0.90339		37.2538	1.32774		37.2152	0.81455		42.8762	81.542	0.0109		42.8663	81.6344	0.15736		42.8613	81.5298	0.11131
72.8088	0.12912		72.8137	-0.5265		72.8285	0.08478		37.2186	0.90344		37.2218	1.32805		37.1829	0.81473		42.9095	81.6416	0.01014		42.8997	81.7332	0.15445		42.8947	81.6316	0.10881
72.842	0.12921		72.8475	-0.52669		72.8615	0.08487		37.1864	0.90343		37.1868	1.32835		37.1495	0.81491		42.9428	81.7414	0.00943		42.933	81.8326	0.15158		42.928	81.7326	0.10622
72.8748	0.12929		72.8808	-0.5269		72.8949	0.08494		37.1527	0.90341		37.1542	1.32861		37.1157	0.81516		42.9762	81.8413	0.00874		42.9663	81.9333	0.14874		42.9613	81.8324	0.10363
72.9087	0.12931		72.9141	-0.52708		72.9278	0.08502		37.1203	0.90342		37.1221	1.32884		37.0831	0.81545		43.0097	81.9407	0.00796		42.9997	82.0366	0.14585		42.9947	81.9327	0.10091
72.9418	0.12931		72.9489	-0.52719		72.9611	0.08509		37.0861	0.9035		37.0881	1.32906		37.0495	0.8157		43.043	82.04	0.00733		43.033	82.1386	0.14315		43.028	82.0326	0.09832
72.975	0.12929		72.9813	-0.52725		72.9956	0.08517		37.0529	0.90356		37.0534	1.32931		37.0159	0.8159		43.0763	82.1402	0.00667		43.0663	82.2402	0.14053		43.0613	82.1325	0.09607
73.0078	0.1293		73.0138	-0.52733		73.028	0.08529		37.0191	0.90355		37.0223	1.32959		36.9823	0.81615		43.1097	82.2392	0.00615		43.0997	82.3425	0.13776		43.0947	82.2327	0.09399
73.0418	0.12932		73.0467	-0.5274		73.0613	0.08543		36.9864	0.90351		36.9884	1.32984		36.9503	0.81641		43.143	82.3386	0.00555		43.133	82.4452	0.1349		43.128	82.3341	0.09149
73.0749	0.12932		73.0804	-0.52752		73.0956	0.08557		36.9545	0.90351		36.955	1.33011		36.9151	0.81666		43.1763	82.4391	0.00485		43.1663	82.5449	0.13226		43.1613	82.4356	0.08931
73.1085	0.12933		73.1136	-0.52767		73.1274	0.08567		36.9206	0.90356		36.9212	1.33043		36.8828	0.81688		43.2097	82.5401	0.00435		43.1997	82.6445	0.12956		43.1947	82.5384	0.0871
73.1425	0.12939		73.1469	-0.52778		73.1619	0.08572		36.8866	0.90367		36.8886	1.33075		36.8492	0.81707		43.243	82.6404	0.00386		43.233	82.7443	0.12666		43.228	82.6414	0.08514
73.1752	0.12948		73.1816	-0.5279		73.1943	0.08574		36.8538	0.90373		36.8545	1.33106		36.817	0.81726		43.2763	82.7408	0.00333		43.2663	82.8431	0.12422		43.2613	82.7444	0.08307
73.2079	0.12957		73.214	-0.52804		73.2284	0.08579		36.8201	0.90373		36.8207	1.33132		36.7837	0.81749		43.3097	82.8414	0.00283		43.2997	82.9413	0.12175		43.2947	82.8448	0.081
73.2412	0.12964		73.2474	-0.52818		73.2614	0.08588		36.7866	0.90377		36.788	1.33156		36.7498	0.81774		43.343	82.9418	0.00233		43.333	83.0382	0.1192		43.328	82.946	0.07879
73.2749	0.12971		73.2813	-0.52835		73.2946	0.08596		36.753	0.90386		36.7547	1.33177		36.7161	0.81796		43.3763	83.0425	0.00192		43.3663	83.1367	0.11661		43.3613	83.0469	0.07683
73.3079	0.12977		73.3136	-0.52852		73.3273	0.08606		36.7209	0.90396		36.7215	1.33199		36.6833	0.8182		43.4097	83.1422	0.00154		43.3997	83.2362	0.1142		43.3947	83.1488	0.07489
73.3421	0.12982		73.347	-0.52867		73.3615	0.08613		36.6864	0.90405		36.6881	1.33224		36.6503	0.81854		43.443	83.2421	0.00108		43.433	83.3371	0.11168		43.428	83.2484	0.07301
73.3744	0.12985		73.38	-0.52878		73.3941	0.0862		36.6535	0.90416		36.6552	1.33251		36.6158	0.81891		43.4763	83.3409	0.0005		43.4663	83.4365	0.10926		43.4613	83.3475	0.07105
73.4076	0.12983		73.4136	-0.5289		73.4273	0.08628		36.6204	0.90424		36.6221	1.33278		36.5829	0.81922		43.5097	83.4383	0.00023		43.4997	83.5389	0.10705		43.4947	83.4455	0.06918
73.4407	0.12982		73.4469	-0.52901		73.4605	0.08638		36.5869	0.90431		36.5877	1.33307		36.5486	0.81941		43.543	83.5373	0.00017		43.533	83.6401	0.10471		43.528	83.5426	0.06743
73.475	0.12981		73.48	-0.52915		73.4942	0.08646		36.5533	0.90439		36.5554	1.33335		36.5166	0.81953		43.5763	83.6367	-0.0002		43.5663	83.7416	0.10236		43.5613	83.6414	0.06546
73.5072	0.12982		73.5145	-0.52932		73.527	0.08654		36.5208	0.90444		36.5216	1.3336		36.4838	0.8197		43.6097	83.7358	-0.00066		43.5997	83.8426	0.09997		43.5947	83.7411	0.06383
73.541	0.12984		73.5468	-0.52951		73.5612	0.08661		36.4866	0.90446		36.4886	1.33387		36.4502	0.81992		43.643	83.8354	-0.00104		43.633	83.9414	0.09747		43.628	83.8416	0.06168
73.575	0.12984		73.5794	-0.5297		73.5937	0.08668		36.4536	0.90445		36.4561	1.33419		36.4164	0.82015		43.6763	83.9345	-0.00146		43.6663	84.0388	0.09536		43.6613	83.9419	0.05999
73.6075	0.12983		73.6129	-0.52986		73.6273	0.08676		36.4208	0.90445		36.4223	1.33455		36.3825	0.8204		43.7097	84.0343	-0.00179		43.6997	84.1375	0.09338		43.6947	84.0429	0.0585
73.6409	0.12982		73.6464	-0.53003		73.6598	0.08689		36.3879	0.90447		36.3886	1.3349		36.3503	0.82057		43.743	84.1345	-0.00216		43.733	84.2368	0.09126		43.728	84.1427	0.05685
73.6744	0.12982		73.6801	-0.53017		73.6936	0.08702		36.3541	0.90451		36.3553	1.33519		36.3161	0.82074		43.7763	84.2344	-0.00246		43.7663	84.3361	0.08924		43.7613	84.2422	0.05539
73.7079	0.12983		73.7132	-0.53029		73.7266	0.0871		36.3195	0.90453		36.3225	1.33545		36.2841	0.82099		43.8097	84.3346	-0.003		43.7997	84.4359	0.0874		43.7947	84.3427	0.05372
73.7405	0.12985		73.7476	-0.5304		73.7598	0.08715		36.2884	0.90459		36.2888	1.33574		36.2497	0.82123		43.843	84.4348	-0.00342		43.833	84.5352	0.08552		43.828	84.4442	0.0521
73.7742	0.12986		73.7795	-0.53046		73.7937	0.0872		36.2545	0.90465		36.2551	1.33604		36.2167	0.82148		43.8763	84.5364	-0.0038		43.8663	84.635	0.08344		43.8613	84.5448	0.05053
73.8076	0.1299		73.8131	-0.53055		73.8271	0.08728		36.2215	0.90474		36.2215	1.33631		36.1832	0.82171		43.9097	84.6371	-0.00433		43.8997	84.7355	0.08152		43.8947	84.6458	0.04897
73.84	0.12992		73.8468	-0.53066		73.8611	0.08742		36.1872	0.90478		36.1886	1.33656		36.1506	0.82198		43.943	84.7359	-0.00455		43.933	84.8375	0.07954		43.928	84.7473	0.04733
73.8739	0.12994		73.8796	-0.53082		73.895	0.08754		36.1539	0.90479		36.1566	1.33681		36.1177	0.82226		43.9763	84.8368	-0.0048		43.9663	84.9399	0.07759		43.9613	84.849	0.04572
73.9066	0.12995		73.9124	-0.53096		73.9272	0.08764		36.1218	0.90484		36.1215	1.33712		36.0832	0.8225		44.0097	84.9376	-0.00514		43.9997	85.0407	0.0757		43.9947	84.9495	0.04428
73.9405	0.12997		73.9462	-0.53108		73.9613	0.08771		36.088	0.90494		36.089	1.33743		36.0498	0.82274		44.043	85.0382	-0.00547		44.0331	85.1417	0.07375		44.028	85.0508	0.04292
73.9737	0.13002		73.9787	-0.53122		73.9943	0.08773		36.0543	0.90507		36.0561	1.33767		36.0175	0.82297		44.0763	85.139	-0.00573		44.0665	85.2387	0.07167		44.0613	85.1517	0.04156
74.0072	0.13013		74.0123	-0.53134		74.0272	0.08775		36.0209	0.90518		36.0223	1.33789		35.9836	0.82317		44.1097	85.2403	-0.00609		44.0998	85.3359	0.07014		44.0947	85.2529	0.04021
74.0396	0.13018		74.046	-0.53148		74.0612	0.08783		35.9883	0.90521		35.9891	1.33813		35.9504	0.8234		44.143	85.3413	-0.00639		44.1332	85.4367	0.06838		44.128	85.3536	0.03883
74.0734	0.13015		74.079	-0.53162		74.0945	0.08792		35.9554	0.90523		35.9562	1.33835		35.9171	0.82358		44.1763	85.4423	-0.00664		44.1665	85.5369	0.06665		44.1613	85.4534	0.03772
74.1063	0.13009		74.1124	-0.53175		74.1274	0.08801		35.9215	0.90531		35.9221	1.33862		35.8845	0.82372		44.2097	85.5436	-0.00687		44.1998	85.6369	0.06503		44.1947	85.5528	0.03642
74.1406	0.13004		74.1457	-0.53185		74.16	0.08813		35.8884	0.90542		35.8897	1.33887		35.8512	0.82389		44.243	85.6432	-0.00714		44.2332	85.7345	0.0634		44.228	85.6529	0.03511
74.1727	0.13003		74.1788	-0.53197		74.194	0.08822		35.8543	0.90552		35.8562	1.33911		35.8173	0.82412		44.2763	85.7433	-0.00746		44.2665	85.8305	0.06176		44.2613	85.7523	0.03355
74.2074	0.13006		74.2121	-0.53213		74.2273	0.08831		35.8212	0.90556		35.8238	1.33936		35.7844	0.82437		44.3097	85.8432	-0.00806		44.2998	85.9281	0.0601		44.2947	85.8509	0.03223
74.2397	0.13006		74.2452	-0.53229		74.2597	0.08837		35.7887	0.90553		35.7899	1.33962		35.7511	0.82456		44.343	85.9429	-0.00859		44.3332	86.0262	0.05855		44.328	85.9489	0.03113
74.2733	0.13008		74.2792	-0.53248		74.2934	0.08841		35.7551	0.90551		35.7564	1.33987		35.7179	0.82476		44.3763	86.0413	-0.00879		44.3665	86.1251	0.05711		44.3613	86.0487	0.03008
74.3063	0.13008		74.3123	-0.53264		74.3272	0.08844		35.7222	0.90557		35.7228	1.34009		35.6856	0.82499		44.4097	86.1412	-0.00894		44.3998	86.2245	0.05544		44.3947	86.1496	0.02889
74.3393	0.13007		74.3451	-0.53277		74.3605	0.08849		35.6882	0.90568		35.6905	1.34033		35.6513	0.82523		44.443	86.2431	-0.00927		44.4332	86.3266	0.054		44.428	86.2494	0.02763
74.3732	0.1301		74.379	-0.53291		74.3928	0.08855		35.6549	0.90577		35.6567	1.34055		35.618	0.82549		44.4763	86.3445	-0.00947		44.4665	86.4263	0.05244		44.4613	86.3487	0.0262
74.4055	0.13015		74.413	-0.53306		74.4259	0.0886		35.6215	0.90585		35.6238	1.34079		35.5843	0.82575		44.5097	86.4456	-0.00977		44.4998	86.5258	0.05082		44.4947	86.447	0.0251
74.4399	0.13019		74.4459	-0.53322		74.4597	0.0886		35.5888	0.90586		35.5905	1.34108		35.5517	0.82596		44.543	86.5458	-0.01005		44.5332	86.6294	0.04941		44.528	86.5441	0.02412
74.473	0.13021		74.4788	-0.53341		74.4931	0.08857		35.5551	0.90588		35.557	1.34136		35.5174	0.82618		44.5763	86.6456	-0.01029		44.5665	86.7327	0.04795		44.5613	86.6421	0.02298
74.5061	0.13024		74.512	-0.53358		74.5269	0.08858		35.5228	0.90594		35.5237	1.34163		35.4849	0.82641		44.6097	86.745	-0.01047		44.5998	86.8355	0.04655		44.5947	86.7417	0.02192
74.5397	0.13027		74.5457	-0.53375		74.5601	0.08865		35.489	0.90607		35.4901	1.34195		35.4513	0.82668		44.643	86.8445	-0.01061		44.6332	86.937	0.04511		44.628	86.8427	0.02092
74.5719	0.1303		74.579	-0.53387		74.5934	0.08874		35.4553	0.90618		35.4567	1.34226		35.418	0.82694		44.6763	86.944	-0.01099		44.6665	87.0439	0.04373		44.6613	86.9436	0.01992
74.606	0.13029		74.613	-0.53396		74.6259	0.08885		35.4213	0.90629		35.423	1.34254		35.3836	0.8271		44.7097	87.0439	-0.01121		44.6998	87.1528	0.04228		44.6947	87.0448	0.01903
74.638	0.13025		74.6458	-0.53409		74.6601	0.08892		35.3891	0.90633		35.3902	1.34285		35.3511	0.82721		44.743	87.1427	-0.0116		44.7332	87.2563	0.04092		44.728	87.1453	0.01832
74.6724	0.13022		74.6789	-0.53425		74.6929	0.08899		35.3551	0.90634		35.3567	1.34304		35.3191	0.82736		44.7763	87.24	-0.01184		44.7665	87.3536	0.03959		44.7613	87.2449	0.01748
74.7055	0.13021		74.7127	-0.53447		74.7263	0.08905		35.3226	0.90638		35.3231	1.34318		35.2851	0.82756		44.8097	87.3355	-0.01205		44.7998	87.4462	0.03826		44.7947	87.3446	0.01663
74.7393	0.13023		74.7449	-0.53467		74.7599	0.08913		35.2887	0.90644		35.2908	1.34337		35.2515	0.82784		44.843	87.4287	-0.01221		44.8332	87.5343	0.03705		44.8282	87.4419	0.01594
74.7723	0.13022		74.7791	-0.53481		74.7925	0.08918		35.2561	0.90649		35.2574	1.34358		35.2183	0.82816		44.8763	87.5182	-0.01247		44.8665	87.6192	0.03588		44.8615	87.5345	0.01521
74.8054	0.13017		74.8118	-0.53495		74.8267	0.08926		35.2223	0.90654		35.2234	1.34379		35.1846	0.82847		44.9097	87.6058	-0.01265		44.8998	87.7029	0.03455		44.8948	87.6239	0.01431
74.8387	0.1301		74.8457	-0.53507		74.8598	0.08931		35.1891	0.90657		35.1909	1.34399		35.151	0.82876		44.943	87.6916	-0.01278		44.9332	87.7819	0.03329		44.9282	87.7083	0.01372
74.8728	0.13007		74.879	-0.53522		74.8925	0.08935		35.1559	0.90656		35.1576	1.34422		35.1172	0.82894		44.9763	87.7721	-0.01292		44.9665	87.8581	0.03223		44.9615	87.7882	0.01311
74.9064	0.13008		74.912	-0.53539		74.9262	0.08943		35.1232	0.90659		35.1248	1.34446		35.0847	0.82906		45.0097	87.8487	-0.01299		44.9998	87.9307	0.03107		44.9948	87.8645	0.01248
74.9393	0.1302		74.9452	-0.53557		74.96	0.08952		35.0894	0.90665		35.0903	1.34476		35.0519	0.82922		45.0431	87.921	-0.01322		45.0332	88.001	0.02983		45.0282	87.9374	0.01189
74.9726	0.1303		74.9788	-0.53574		74.9933	0.08961		35.056	0.90673		35.0582	1.34508		35.0183	0.82942		45.0765	87.9892	-0.01332		45.0665	88.0692	0.02875		45.0615	88.0058	0.01132
75.0046	0.13036		75.0122	-0.5359		75.0259	0.08965		35.0228	0.90683		35.0245	1.34533		34.9853	0.82965		45.1098	88.0542	-0.01334		45.099	88.135	0.0277		45.0948	88.0694	0.01071
75.0391	0.13038		75.045	-0.53605		75.059	0.08967		34.9894	0.90688		34.9904	1.34556		34.952	0.8299		45.1432	88.1158	-0.01358		45.1315	88.1973	0.02671		45.1282	88.1279	0.0102
75.0721	0.13037		75.0782	-0.53616		75.0924	0.08966		34.9562	0.90687		34.958	1.34582		34.9189	0.83009		45.1765	88.1744	-0.01391		45.1648	88.2574	0.02561		45.1615	88.1825	0.00966
75.1052	0.1304		75.1119	-0.53627		75.1272	0.08967		34.9241	0.90692		34.925	1.34607		34.8856	0.83029		45.2098	88.2291	-0.01398		45.1982	88.3156	0.02452		45.1948	88.2348	0.00901
75.1395	0.13044		75.1449	-0.53639		75.1588	0.08968		34.8906	0.90703		34.8909	1.34634		34.8528	0.83057		45.2432	88.2819	-0.0141		45.2315	88.3713	0.02341		45.2282	88.288	0.00817
75.1723	0.13045		75.1783	-0.53657		75.1933	0.08969		34.8558	0.90719		34.8573	1.34668		34.8185	0.83087		45.2765	88.3327	-0.01419		45.2648	88.4244	0.0223		45.2615	88.3404	0.00751
75.2054	0.13046		75.2116	-0.53681		75.2259	0.08968		34.8233	0.90736		34.8251	1.34702		34.785	0.8312		45.3098	88.3816	-0.01429		45.2982	88.4765	0.02134		45.2948	88.3914	0.0067
75.2381	0.13044		75.246	-0.53699		75.26	0.08973		34.7897	0.90745		34.7903	1.34729		34.7516	0.83149		45.3432	88.4297	-0.01437		45.3315	88.5251	0.02006		45.3282	88.4405	0.00617
75.2711	0.13046		75.2781	-0.53715		75.2926	0.08984		34.7565	0.9075		34.758	1.34757		34.7188	0.83163		45.3765	88.4763	-0.0145		45.3648	88.5734	0.01906		45.3615	88.4874	0.00574
75.3056	0.13048		75.3114	-0.53733		75.3253	0.08998		34.7237	0.90756		34.7244	1.34783		34.6852	0.83169		45.4098	88.5209	-0.01463		45.3982	88.6204	0.01815		45.3948	88.5319	0.00536
75.3373	0.13047		75.3444	-0.53751		75.3588	0.09008		34.6901	0.90764		34.6908	1.34806		34.6537	0.83187		45.4432	88.5643	-0.01462		45.4315	88.6654	0.01725		45.4282	88.5758	0.00477
75.3715	0.13046		75.3777	-0.53772		75.3923	0.09015		34.6563	0.90768		34.658	1.34827		34.62	0.83217		45.4765	88.6066	-0.01467		45.4648	88.7078	0.01645		45.4615	88.6189	0.00434
75.4046	0.13046		75.4119	-0.53789		75.4253	0.09019		34.6233	0.90773		34.6251	1.3485		34.5853	0.83263		45.5098	88.6475	-0.01468		45.4982	88.7497	0.01556		45.4948	88.6613	0.00387
75.4362	0.13045		75.4437	-0.53807		75.4581	0.09026		34.5904	0.90786		34.5921	1.34873		34.5529	0.83293		45.5432	88.6883	-0.01488		45.5315	88.7892	0.01461		45.5282	88.7032	0.00337
75.4719	0.13045		75.4783	-0.53821		75.4917	0.09034		34.5577	0.90794		34.5578	1.34899		34.5185	0.83314		45.5765	88.7273	-0.01517		45.5648	88.8298	0.01381		45.5615	88.7454	0.00284
75.5047	0.13041		75.5111	-0.53837		75.5249	0.0904		34.5215	0.9081		34.5254	1.34925		34.4861	0.83332		45.6098	88.7648	-0.01527		45.5982	88.8684	0.01308		45.5948	88.7853	0.00237
75.5377	0.13038		75.5436	-0.53849		75.558	0.09046		34.4911	0.90822		34.4914	1.34947		34.4525	0.83353		45.6432	88.8034	-0.0153		45.6315	88.9058	0.01241		45.6282	88.8253	0.00188
75.5713	0.13038		75.578	-0.53858		75.5911	0.09049		34.4554	0.9083		34.4584	1.34972		34.4185	0.83376		45.6765	88.8421	-0.01543		45.6648	88.9424	0.01169		45.6615	88.8632	0.00145
75.6042	0.1304		75.6107	-0.53867		75.6245	0.0905		34.4234	0.90843		34.4248	1.35003		34.386	0.83396		45.7098	88.8791	-0.01551		45.6982	88.9785	0.01107		45.6948	88.9001	0.00081
75.6379	0.13043		75.6441	-0.5388		75.6581	0.09052		34.3901	0.90852		34.3918	1.3503		34.3526	0.83408		45.7432	88.9145	-0.01579		45.7315	89.0138	0.01025		45.7282	88.9357	2e-05
75.6699	0.13046		75.6769	-0.539		75.6919	0.09057		34.3569	0.90858		34.3585	1.35054		34.3191	0.83426		45.7765	88.9499	-0.01593		45.7648	89.0487	0.00962		45.7615	88.9708	-0.00031
75.7045	0.13048		75.7103	-0.53922		75.7244	0.09063		34.3242	0.90869		34.3255	1.35073		34.2868	0.83448		45.8098	88.9851	-0.01603		45.7982	89.0837	0.00911		45.7948	89.0059	-0.00065
75.7379	0.13049		75.7446	-0.53942		75.7576	0.09073		34.29	0.90879		34.2928	1.35091		34.2525	0.83475		45.8432	89.019	-0.01613		45.8315	89.1181	0.00857		45.8282	89.0389	-0.00104
75.771	0.13049		75.7777	-0.53962		75.7905	0.09084		34.2565	0.90893		34.2593	1.35116		34.2199	0.83504		45.8765	89.0515	-0.01617		45.8648	89.1513	0.00812		45.8607	89.0724	-0.00142
75.8038	0.1305		75.811	-0.5398		75.8242	0.09095		34.2241	0.90904		34.2259	1.35145		34.186	0.83531		45.9098	89.0824	-0.01632		45.8982	89.1835	0.00747		45.8932	89.1043	-0.00178
75.8375	0.13049		75.8447	-0.53997		75.8585	0.09102		34.1904	0.90913		34.192	1.3517		34.1529	0.83553		45.9432	89.114	-0.01645		45.9315	89.2134	0.00683		45.9265	89.1358	-0.00215
75.87	0.13046		75.8777	-0.54015		75.8911	0.0911		34.1571	0.90925		34.1599	1.35192		34.1201	0.83574		45.9765	89.1446	-0.01651		45.9648	89.2432	0.00627		45.9598	89.1663	-0.00251
75.9034	0.13045		75.9103	-0.54031		75.9242	0.09119		34.1237	0.90936		34.1258	1.35213		34.086	0.83595		46.0098	89.1746	-0.01682		45.9982	89.2726	0.00581		45.9932	89.197	-0.00285
75.9374	0.13046		75.9433	-0.54041		75.9573	0.0913		34.0895	0.90949		34.093	1.35239		34.0528	0.83623		46.0432	89.2043	-0.01695		46.0315	89.3016	0.00532		46.0265	89.2277	-0.00314
75.9697	0.13045		75.9771	-0.54055		75.9915	0.09141		34.0575	0.90961		34.0596	1.35265		34.0203	0.8365		46.0765	89.2336	-0.01696		46.0648	89.3296	0.00475		46.0598	89.2567	-0.00348
76.0043	0.13046		76.0097	-0.54073		76.0237	0.09147		34.0236	0.90973		34.0256	1.35286		33.987	0.83673		46.109	89.2621	-0.01702		46.0983	89.3567	0.00416		46.0932	89.2847	-0.00381
76.0375	0.13045		76.0436	-0.54093		76.0578	0.09148		33.9907	0.90985		33.9936	1.35306		33.9535	0.83697		46.1415	89.2892	-0.01706		46.1317	89.3831	0.00359		46.1265	89.3127	-0.00419
76.0699	0.13044		76.0771	-0.54115		76.0917	0.09149		33.9572	0.90995		33.9608	1.35326		33.9202	0.83721		46.1748	89.316	-0.01719		46.165	89.4101	0.00289		46.1598	89.3386	-0.0046
76.1035	0.13045		76.1106	-0.54135		76.1239	0.09153		33.9238	0.91001		33.9271	1.35349		33.8868	0.83743		46.2082	89.3418	-0.01739		46.1983	89.4359	0.00245		46.1932	89.3639	-0.00493
76.1368	0.13044		76.143	-0.54155		76.1574	0.09161		33.8913	0.91012		33.8933	1.3538		33.8535	0.83768		46.2415	89.3668	-0.01761		46.2317	89.4623	0.00196		46.2265	89.3893	-0.0053
76.1701	0.13042		76.1768	-0.54176		76.1907	0.09172		33.858	0.9102		33.8606	1.35407		33.8206	0.83792		46.2748	89.3907	-0.01782		46.265	89.4875	0.00148		46.2598	89.4138	-0.00562
76.2038	0.1304		76.2104	-0.54197		76.225	0.0918		33.8237	0.91033		33.8265	1.35432		33.7867	0.83818		46.3082	89.4151	-0.01786		46.2983	89.5118	0.00105		46.2932	89.4377	-0.00588
76.2365	0.1304		76.2448	-0.54219		76.2575	0.09188		33.7913	0.91046		33.7939	1.3546		33.7537	0.83845		46.3415	89.4383	-0.01787		46.3317	89.5356	0.00062		46.3265	89.4612	-0.00624
76.2691	0.13041		76.2767	-0.54238		76.2909	0.09196		33.7575	0.91055		33.7607	1.3549		33.7204	0.83862		46.3748	89.4618	-0.01806		46.365	89.5577	0.00031		46.3598	89.4852	-0.00653
76.303	0.13039		76.3107	-0.54253		76.3246	0.09204		33.7246	0.91065		33.7264	1.35522		33.6871	0.83883		46.4082	89.4848	-0.01833		46.3983	89.5782	-2e-05		46.3932	89.5089	-0.00677
76.3362	0.13042		76.3432	-0.54265		76.3568	0.09209		33.691	0.91074		33.6936	1.35556		33.6549	0.83908		46.4415	89.5071	-0.01853		46.4317	89.5998	-0.00042		46.4265	89.5322	-0.00719
76.3697	0.13043		76.3766	-0.54277		76.3902	0.09214		33.6576	0.91081		33.6599	1.35586		33.6202	0.83933		46.4748	89.5297	-0.01869		46.465	89.6213	-0.00076		46.4598	89.5534	-0.00749
76.4026	0.13043		76.4095	-0.5429		76.424	0.09219		33.6246	0.91093		33.6269	1.35613		33.5868	0.83956		46.5082	89.5526	-0.0186		46.4983	89.6425	-0.00117		46.4932	89.5734	-0.00785
76.4363	0.13041		76.4434	-0.54306		76.4569	0.09226		33.5916	0.91102		33.5931	1.35645		33.5538	0.83976		46.5415	89.5746	-0.01865		46.5317	89.6627	-0.00156		46.5265	89.5932	-0.00814
76.4697	0.13033		76.4752	-0.54325		76.4903	0.09231		33.5573	0.91113		33.5597	1.3567		33.5209	0.83992		46.5748	89.5966	-0.01873		46.565	89.6826	-0.00206		46.5598	89.6128	-0.00855
76.5035	0.13024		76.5094	-0.54346		76.5236	0.09234		33.525	0.91122		33.5252	1.3569		33.4875	0.84013		46.6082	89.6179	-0.01879		46.5983	89.7019	-0.00253		46.5932	89.6322	-0.00874
76.536	0.13015		76.5428	-0.54368		76.5574	0.09235		33.4914	0.91131		33.4943	1.3571		33.4539	0.84036		46.6415	89.6384	-0.01881		46.6317	89.7219	-0.00287		46.6265	89.6506	-0.00897
76.5701	0.13009		76.5768	-0.54386		76.5911	0.09235		33.4588	0.91138		33.4601	1.3573		33.4208	0.84058		46.6748	89.6578	-0.01885		46.665	89.7402	-0.00314		46.6598	89.6698	-0.00937
76.6033	0.13004		76.6091	-0.54404		76.6235	0.09237		33.425	0.91152		33.4269	1.35754		33.3874	0.84079		46.7082	89.6737	-0.01904		46.6983	89.7582	-0.00357		46.6932	89.6882	-0.00968
76.6357	0.13003		76.6427	-0.54422		76.6568	0.0924		33.3924	0.91166		33.3938	1.3578		33.354	0.84102		46.7415	89.679	-0.01905		46.7317	89.7678	-0.00386		46.7265	89.7008	-0.00996
76.6699	0.13006		76.6762	-0.54438		76.6902	0.09242		33.3578	0.91182		33.3607	1.35803		33.3214	0.84122		46.7748	89.6716	-0.01906		46.765	89.7609	-0.00431		46.7598	89.7007	-0.0102
76.7029	0.1301		76.7096	-0.54458		76.7238	0.09245		33.3255	0.91197		33.3271	1.3583		33.2878	0.84144
76.7364	0.13012		76.7427	-0.54482		76.7578	0.09247		33.2916	0.91208		33.2945	1.35856		33.2547	0.84167
76.7704	0.1301		76.7761	-0.54503		76.7909	0.09249		33.2582	0.91218		33.2608	1.3588		33.2218	0.84196
76.803	0.13004		76.8101	-0.54524		76.8242	0.09249		33.2255	0.91232		33.2279	1.35901		33.1879	0.84224
76.8364	0.12999		76.8423	-0.54541		76.8579	0.09252		33.1916	0.91244		33.1942	1.35926		33.1529	0.84251
76.8688	0.13		76.8759	-0.54557		76.8901	0.09259		33.1585	0.91261		33.1619	1.35958		33.1215	0.84284
76.9026	0.13006		76.9095	-0.54571		76.9238	0.09266		33.1254	0.91277		33.1277	1.3599		33.0875	0.84312
76.935	0.13008		76.9423	-0.54586		76.9567	0.09274		33.0912	0.91291		33.0939	1.36017		33.0533	0.84337
76.969	0.13004		76.9752	-0.54601		76.9904	0.09283		33.0584	0.91304		33.0616	1.36042		33.0208	0.84358
77.0016	0.12995		77.0096	-0.54616		77.0236	0.09288		33.0245	0.9131		33.0289	1.36065		32.988	0.84374
77.0355	0.12982		77.043	-0.54632		77.0565	0.09291		32.9921	0.91316		32.9949	1.36092		32.9547	0.84392
77.0687	0.12974		77.0757	-0.54652		77.0897	0.09293		32.9592	0.91325		32.962	1.36122		32.9209	0.8441
77.1018	0.12969		77.1093	-0.54674		77.1221	0.09297		32.9255	0.91336		32.9282	1.36149		32.8875	0.84424
77.1355	0.12965		77.1423	-0.54697		77.1573	0.09299		32.8924	0.91352		32.8955	1.36179		32.8556	0.84439
77.1686	0.12962		77.1756	-0.54719		77.1891	0.09299		32.8583	0.91366		32.8624	1.36209		32.8219	0.84458
77.2021	0.1296		77.209	-0.5474		77.2229	0.09295		32.8259	0.9138		32.8289	1.36239		32.7884	0.8448
77.2358	0.12957		77.2425	-0.54759		77.2562	0.09294		32.7924	0.91393		32.7956	1.36268		32.7551	0.84508
77.2685	0.12955		77.2759	-0.5478		77.2897	0.09297		32.7585	0.91407		32.7623	1.36299		32.7221	0.84534
77.3023	0.12956		77.3094	-0.54803		77.3237	0.09303		32.7267	0.91424		32.7282	1.36325		32.6895	0.84563
77.3356	0.12958		77.3422	-0.54824		77.3558	0.09306		32.6917	0.91442		32.6954	1.36354		32.6556	0.84592
77.3684	0.12961		77.3759	-0.54843		77.3891	0.09305		32.6589	0.91464		32.6624	1.36378		32.6216	0.84617
77.4011	0.12962		77.4091	-0.54861		77.4227	0.093		32.6254	0.91485		32.6279	1.36407		32.5882	0.84641
77.4348	0.12958		77.4421	-0.5488		77.4557	0.09298		32.5922	0.915		32.5953	1.36438		32.5555	0.84663
77.4692	0.12949		77.4753	-0.54903		77.49	0.09303		32.5581	0.91509		32.5611	1.36466		32.521	0.84688
77.5024	0.12944		77.5083	-0.54926		77.5226	0.0931		32.5263	0.91514		32.5282	1.3649		32.4886	0.84717
77.5357	0.12941		77.542	-0.54946		77.5565	0.09316		32.4922	0.91522		32.4951	1.36519		32.4547	0.84744
77.5682	0.1294		77.5753	-0.54965		77.5895	0.0932		32.4592	0.91536		32.4621	1.36551		32.4222	0.84775
77.602	0.12939		77.6081	-0.54984		77.6223	0.09319		32.4258	0.91553		32.4281	1.36592		32.3884	0.84807
77.6349	0.12934		77.6424	-0.55005		77.6557	0.09322		32.3926	0.91571		32.3945	1.36626		32.3544	0.84836
77.6685	0.12928		77.6746	-0.55023		77.6896	0.09325		32.3596	0.91589		32.3614	1.36651		32.321	0.84858
77.7019	0.12921		77.7091	-0.55039		77.7226	0.0933		32.3265	0.91607		32.3289	1.36669		32.2874	0.84876
77.7353	0.12916		77.7408	-0.55055		77.7562	0.09336		32.2918	0.91624		32.2954	1.36688		32.2549	0.84892
77.7686	0.12914		77.7754	-0.55074		77.7891	0.09337		32.2585	0.91636		32.2624	1.36718		32.2207	0.8491
77.8016	0.12916		77.8086	-0.55095		77.8225	0.09339		32.2266	0.91643		32.2289	1.36749		32.1878	0.84933
77.8351	0.12918		77.8426	-0.55118		77.8557	0.09341		32.1938	0.91647		32.1949	1.36781		32.1551	0.84951
77.8684	0.12916		77.8741	-0.55138		77.889	0.09338		32.1596	0.91661		32.1624	1.36812		32.1214	0.84973
77.9013	0.12914		77.9084	-0.55156		77.9219	0.09332		32.1271	0.91685		32.129	1.3684		32.0885	0.84999
77.9346	0.12911		77.9413	-0.55174		77.9558	0.09326		32.0928	0.91709		32.0955	1.36865		32.0543	0.85028
77.9679	0.12904		77.9749	-0.55193		77.9897	0.09323		32.0594	0.91748		32.0625	1.36889		32.0217	0.85053
78.001	0.12899		78.0083	-0.55215		78.0224	0.09325		32.0267	0.91763		32.0297	1.36907		31.9881	0.85079
78.0353	0.12897		78.042	-0.55236		78.0551	0.09333		31.992	0.9177		31.9962	1.36924		31.9558	0.85103
78.0684	0.12895		78.0753	-0.55257		78.089	0.09341		31.9601	0.91778		31.9631	1.36947		31.9217	0.85123
78.1015	0.12894		78.1079	-0.55277		78.1227	0.09341		31.9265	0.91788		31.9306	1.36973		31.8882	0.85145
78.1352	0.12889		78.1418	-0.55295		78.1552	0.09336		31.8937	0.91805		31.8968	1.37005		31.856	0.85167
78.1669	0.12884		78.1744	-0.55318		78.1894	0.09327		31.8597	0.91822		31.8629	1.37039		31.8223	0.85187
78.2018	0.12882		78.2083	-0.55342		78.2224	0.09322		31.8262	0.91834		31.8304	1.37064		31.7902	0.85209
78.2336	0.12877		78.2419	-0.55362		78.2556	0.09324		31.7935	0.91848		31.7969	1.37088		31.7556	0.8523
78.2679	0.12873		78.2754	-0.55385		78.2885	0.09332		31.7605	0.91867		31.7644	1.37115		31.7239	0.85251
78.3012	0.12871		78.3082	-0.55405		78.3226	0.09342		31.726	0.91891		31.73	1.3714		31.6898	0.85276
78.3346	0.12873		78.3413	-0.55421		78.3552	0.09348		31.6927	0.91912		31.6967	1.37167		31.6565	0.85306
78.3672	0.12873		78.376	-0.55437		78.3879	0.09348		31.6599	0.91927		31.6642	1.37188		31.6235	0.85335
78.4	0.12869		78.4083	-0.55454		78.4218	0.09343		31.627	0.91938		31.6316	1.37206		31.589	0.85353
78.4353	0.12861		78.4409	-0.5547		78.4551	0.09336		31.5927	0.91947		31.5981	1.37224		31.5575	0.8537
78.4671	0.12852		78.4741	-0.5549		78.4889	0.09335		31.56	0.91957		31.5639	1.37246		31.524	0.85382
78.4998	0.12845		78.5085	-0.55512		78.5216	0.09336		31.5271	0.91972		31.5318	1.37274		31.4898	0.85396
78.5339	0.12844		78.5409	-0.55537		78.5543	0.09334		31.4939	0.91987		31.4977	1.37303		31.4574	0.85415
78.5669	0.12843		78.5748	-0.55562		78.5887	0.09329		31.4601	0.92003		31.4643	1.37331		31.4238	0.85438
78.6005	0.12844		78.6079	-0.55585		78.622	0.09327		31.4268	0.92016		31.431	1.37359		31.3904	0.85465
78.6331	0.12847		78.6407	-0.55604		78.6553	0.09328		31.3941	0.92024		31.3982	1.37388		31.3572	0.85489
78.6669	0.12845		78.6735	-0.55618		78.6886	0.09332		31.3615	0.9203		31.3645	1.37424		31.3231	0.8551
78.6998	0.12841		78.7066	-0.55632		78.7211	0.09335		31.328	0.92046		31.331	1.37457		31.2901	0.8553
78.733	0.12834		78.7409	-0.55647		78.7537	0.09338		31.2941	0.92058		31.2961	1.3749		31.2573	0.8555
78.7665	0.12824		78.7739	-0.55663		78.7876	0.09339		31.2607	0.92072		31.2649	1.37518		31.2236	0.85572
78.8011	0.12819		78.808	-0.55682		78.8206	0.0934		31.229	0.92087		31.2303	1.37542		31.1904	0.8559
78.8335	0.12813		78.8411	-0.55702		78.854	0.0934		31.1943	0.92098		31.1978	1.37572		31.1568	0.85607
78.8674	0.12809		78.8735	-0.55725		78.8881	0.09339		31.1615	0.92112		31.1643	1.37606		31.1241	0.85624
78.9002	0.12808		78.9074	-0.5575		78.9209	0.09333		31.1277	0.92124		31.1297	1.37637		31.09	0.85647
78.9335	0.12804		78.9406	-0.55773		78.9544	0.09328		31.0956	0.92138		31.0978	1.3767		31.0573	0.85669
78.9664	0.12805		78.9735	-0.55795		78.9875	0.09328		31.0617	0.92156		31.0645	1.37697		31.0232	0.8569
79.0007	0.12812		79.0071	-0.55815		79.0209	0.09331		31.0286	0.92174		31.0309	1.37728		30.9907	0.85712
79.0337	0.12813		79.0408	-0.55834		79.0536	0.09332		30.9956	0.92187		30.9975	1.37756		30.9569	0.85732
79.0659	0.12811		79.0733	-0.55853		79.0868	0.09334		30.9631	0.92202		30.9643	1.37779		30.9239	0.85749
79.1008	0.12807		79.1069	-0.55868		79.1212	0.09333		30.9296	0.92218		30.9316	1.37801		30.8904	0.85767
79.1335	0.12799		79.1404	-0.55882		79.1548	0.09335		30.8951	0.92233		30.8976	1.37824		30.8571	0.8579
79.1669	0.12798		79.1736	-0.55899		79.1878	0.09338		30.8616	0.9225		30.8645	1.37857		30.8235	0.85816
79.2003	0.12799		79.2063	-0.55923		79.2207	0.09342		30.8297	0.92268		30.8316	1.37893		30.7898	0.85843
79.2329	0.12794		79.2404	-0.55945		79.2539	0.0934		30.7958	0.92283		30.7973	1.37927		30.7572	0.85869
79.2665	0.1279		79.2737	-0.55966		79.2876	0.09338		30.7626	0.92302		30.7649	1.37961		30.7238	0.85895
79.2996	0.12786		79.3073	-0.55985		79.3208	0.09337		30.7291	0.92323		30.7316	1.37991		30.6903	0.8592
79.333	0.12786		79.3399	-0.56002		79.3537	0.09339		30.6957	0.92343		30.6974	1.3802		30.6566	0.85946
79.3659	0.12786		79.3734	-0.56018		79.3876	0.09344		30.6618	0.92361		30.6651	1.38049		30.624	0.85961
79.3995	0.12787		79.4074	-0.56035		79.4203	0.09347		30.6288	0.92375		30.6315	1.38079		30.5908	0.85972
79.4338	0.12784		79.4401	-0.5605		79.4534	0.09348		30.5961	0.92386		30.5989	1.38111		30.558	0.85987
79.4655	0.12781		79.473	-0.56065		79.4873	0.09345		30.5629	0.92398		30.5649	1.38141		30.5243	0.86007
79.4998	0.12781		79.5064	-0.56081		79.5207	0.09341		30.5291	0.92417		30.5314	1.38167		30.4915	0.86034
79.5319	0.12777		79.5399	-0.56104		79.5536	0.09336		30.4959	0.92439		30.4984	1.38192		30.4578	0.86059
79.565	0.1277		79.5731	-0.56128		79.5874	0.09331		30.462	0.92459		30.4652	1.38218		30.4244	0.86081
79.5999	0.12765		79.6062	-0.56151		79.6199	0.09328		30.4292	0.92483		30.4322	1.38248		30.3912	0.86105
79.6336	0.12756		79.64	-0.5617		79.6538	0.09323		30.3956	0.92497		30.3989	1.38281		30.3587	0.86133
79.6664	0.12748		79.6728	-0.56188		79.686	0.09318		30.3616	0.92508		30.3657	1.3831		30.3245	0.86159
79.6987	0.12744		79.7067	-0.56205		79.7208	0.09315		30.3302	0.92525		30.3322	1.38332		30.2911	0.86187
79.7327	0.1274		79.7394	-0.56226		79.7537	0.09308		30.2955	0.92541		30.2997	1.38351		30.2585	0.8621
79.7655	0.12737		79.7731	-0.56248		79.7872	0.09305		30.2627	0.9256		30.2661	1.38374		30.2248	0.86225
79.7991	0.12741		79.8066	-0.56271		79.821	0.09308		30.2301	0.92577		30.233	1.38404		30.1915	0.86239
79.8318	0.12742		79.8393	-0.56291		79.8538	0.09309		30.1959	0.92596		30.1995	1.3844		30.1588	0.86257
79.8666	0.12741		79.8731	-0.56307		79.8865	0.09312		30.1628	0.92613		30.1662	1.38477		30.1257	0.86278
79.8996	0.12739		79.9057	-0.56323		79.9205	0.09315		30.1291	0.92636		30.1322	1.38509		30.0915	0.86303
79.9325	0.12734		79.9387	-0.56336		79.9536	0.09313		30.0967	0.92657		30.0996	1.38538		30.0579	0.86322
79.9655	0.12727		79.9734	-0.56353		79.9863	0.09315		30.0622	0.92672		30.0655	1.38565		30.0252	0.86341
79.9995	0.12719								30.0295	0.92683

## Sheet: Figure 2
Figure 2b: Bending angle of LCN1(X,Y) as a function of temperature recorded during cooling												Figure 2d: Strain versus temperature of LCN1(X,Y) actuators
LCN1(0,120)			LCN1(20,120)			LCN1(40,120)			LCN1(60,120)			LCN1(0,120)			LCN1(20,120)			LCN1(40,120)			LCN1(60,120)
Temperature (oC)	Bending angle (o)		Temperature (oC)	Bending angle (o)		Temperature (oC)	Bending angle (o)		Temperature (oC)	Bending angle (o)		Temperature (oC)	Strain (%)		Temperature (oC)	Strain (%)		Temperature (oC)	Strain (%)		Temperature (oC)	Strain (%)
75	145		75	159		75	127		74	57		75	0		75	0		75	0		74	0
70	146		71	170		70	138		68	58		70	0.00065		71	0.03147		70	0.0234		68	0.01248
68	149		68	198		68	142		65	68		66	0.01838		66	0.08616		65	0.04481		62	0.07654
66	175		66	268		65	172		62	77		62	0.0315		62	0.15138		61	0.06		58	0.15093
64	195		64	335		63	235		60	104		59	0.11856		59	0.21309		58	0.15734		54	0.39404
63	232		63	360		62	257		59	114		56	0.29742		55	0.36579		55	0.4		50	0.44052
62	270		61	360		61	273		58	160		53	0.36941		53	0.45444		52	0.43643		47	0.46575
61	295		60	419		60	330		57	232		51	0.38472		50	0.48006		49	0.45287		45	0.46721
60	355		59	516		59	350		55	320		49	0.38472		48	0.49216		47	0.46122		43	0.46868
60	360		58	560		59	360		55	350		47	0.38472		45	0.5022		45	0.47329		41	0.47053
59	360		57	588		58	360		54	360		45	0.38472		44	0.50432		43	0.47329
58	395		57	565		57	360		53	275		43	0.38472		42	0.50474		42	0.47329
57	505		56	225		56	360		52	110
56	525		55	-92		55	360		51	22
53	522		55	-106		55	315		50	0
51	520		53	-108		54	180		50	-12
49	520		51	-102		53	56		47	-8
47	520		50	-102		52	24		46	-14
45	520		48	-100		52	10		45	-10
43	520		45	-100		51	12		43	-12
			44	-100		50	12		41	-10
			42	-100		49	10
						47	10
						45	12
						43	12
						42	12

## Sheet: Figure 3
Figure 3b: Bending angle changes of LCN2(M,N) versus temperature during cooling process
LCN2(0,400%)			LCN2(200%,400%)			LCN2(300%,400%)			LCN2(540%,400%)			LCN2(700%,400%)			LCN2(1000%,400%)
Temperature (oC)	Bending angle (o)		Temperature (oC)	Bending angle (o)		Temperature (oC)	Bending angle (o)		Temperature (oC)	Bending angle (o)		Temperature (oC)	Bending angle (o)		Temperature (oC)	Bending angle (o)
75	520		75	485		72	380		75	-140		75	-308		75	-344
68	520		70	485		68	386		69	-124		70	-303		70	-342
63	520		65	535		63	392		67	-108		66	-283		66	-333
59	527		61	567		59	510		65	-95		63	-189		62	-335
56	714		58	740		56	675		62	-76		59	108		59	-128
52	794		57	755		53	720		62	-52		58	290		57	-28
49	815		54	715		51	620		61	-22		57	360		55	-317
48	822		52	695		48	585		60	45		54	-210		53	-490
46	822		49	693		46	580		59	140		51	-329		50	-496
44	822		47	695		44	580		58	199		49	-330		48	-500
43	822		45	698		41	580		57	342		47	-330		46	-503
41	822		43	698		40	580		56	441		45	-330		44	-503
			41	700					55	530		44	-332		42	-503
									55	609
									55	630
									54	610
									53	230
									53	42
									52	-60
									51	-70
									51	-85
									50	-100
									49	-105
									49	-105
									47	-105
									44	-105
									43	-105
									41	-105

## Sheet: Figure 5
Figure 5: Displacement versus time and light irradiation pattern showing different locomotion modes for the same actuator
Mode I					Mode II					Mode III
Time (s)	Displacement (mm)	Time (s)	Light intensity (mW/mm2)		Time (s)	Displacement (mm)	Time (s)	Light intensity (mW/mm2)		Time (s)	Displacement (mm)	Time (s)	Light intensity (mW/mm2)
0	0	0	0		0	0	0	0		0	0	0	0
21.77	2.72	0.43	0		8.33	5.76	0.35	0		18.53	2.13	0.33	0
41.07	4.09	0.43	16.8		15.77	11.73	0.35	16.8		26.97	3.46	0.33	23.5
61.9	7.36	13.3	16.8		23.33	16.2	3.27	16.8		33.63	10.69	9.7	23.5
79.2	10.63	13.3	0		30.67	19.3	3.27	0		42.43	11.84	9.7	0
		21.77	0		37.9	23.36	8.33	0		51.9	12.83	18.53	0
		21.77	16.8		44.03	24.71	8.33	16.8		57.87	18.39	18.53	23.5
		32.57	16.8		50	25.81	11.43	16.8		63.7	21.87	20.67	23.5
		32.57	0				11.43	0		70.83	24.67	20.67	0
		41.07	0				15.77	0				26.97	0
		41.07	16.8				15.77	16.8				26.97	23.5
		50	16.8				18.43	16.8				28.77	23.5
		50	0				18.43	0				28.77	0
		61.9	0				23.33	0				33.63	0
		61.9	16.8				23.33	16.8				33.63	23.5
		70.47	16.8				26.6	16.8				36.11	23.5
		70.47	0				26.6	0				36.11	0
		79.2	0				30.67	0				42.43	0
							30.67	16.8				42.43	23.5
							33.8	16.8				44.37	23.5
							33.8	0				44.37	0
							37.9	0				51.9	0
							37.9	16.8				51.9	23.5
							40.63	16.8				53.7	23.5
							40.63	0				53.7	0
							44.03	0				57.87	0
							44.03	16.8				57.87	23.5
							46.5	16.8				59.3	23.5
							46.5	0				59.3	0
							50	0				63.7	0
												63.7	23.5
												65.63	23.5
												65.63	0
												70.83	0

## Sheet: Supplementary Figure 1
Supplementary Figure 1b: DSC heating and cooling curves for LCNs crosslinked in chloroform
Heating																		Cooling
0 min			2 min			5 min			11 min			21 min			41 min			0 min			2 min			5 min			11 min			21 min			41 min
Temperature (oC)	Heat flow		Temperature (oC)	Heat flow		Temperature (oC)	Heat flow (mW)		Temperature (oC)	Heat flow (mW)		Temperature (oC)	Heat flow (mW)		Temperature (oC)	Heat flow (mW)		Temperature (oC)	Heat flow (mW)		Temperature (oC)	Heat flow (mW)		Temperature (oC)	Heat flow (mW)		Temperature (oC)	Heat flow (mW)		Temperature (oC)	Heat flow (mW)		Temperature (oC)	Heat flow (mW)
0.0244771	-2.63778		0.02022	-2.45161		0.21742	-2.65965		0.00317	-2.36485		0.02951	-2.58143		0.00359	-3.01431		109.989	5.36751		109.96	4.65156		109.988	4.68021		109.994	4.33542		109.987	4.4762		109.985	5.31311
0.05606	-2.63592		0.05259	-2.45113		0.2496	-2.6592		0.03637	-2.36414		0.0633	-2.58091		0.03778	-3.01416		109.957	5.36549		109.928	4.65156		109.954	4.67942		109.962	4.33497		109.955	4.476		109.952	5.3119
0.0890056	-2.6332		0.08532	-2.45055		0.28169	-2.65893		0.06998	-2.36354		0.09594	-2.58039		0.07084	-3.01402		109.923	5.36366		109.895	4.65157		109.921	4.67867		109.928	4.33455		109.922	4.47578		109.919	5.31108
0.123255	-2.63136		0.1189	-2.45011		0.31605	-2.65876		0.10299	-2.36298		0.12872	-2.57988		0.10323	-3.01388		109.89	5.36241		109.862	4.65162		109.888	4.67793		109.895	4.33418		109.889	4.47558		109.886	5.31036
0.154871	-2.63069		0.15191	-2.44982		0.34895	-2.65863		0.1366	-2.3624		0.16244	-2.57947		0.13694	-3.01368		109.858	5.36101		109.829	4.65168		109.855	4.6771		109.862	4.33381		109.856	4.47537		109.852	5.30964
0.188885	-2.62999		0.18491	-2.44956		0.38202	-2.65848		0.16996	-2.3618		0.1962	-2.57904		0.17047	-3.01345		109.824	5.35975		109.796	4.65176		109.823	4.67635		109.828	4.33341		109.823	4.47518		109.82	5.30892
0.22204	-2.6286		0.21869	-2.44925		0.41504	-2.65827		0.20332	-2.36102		0.2292	-2.57853		0.20303	-3.01324		109.791	5.35839		109.762	4.65181		109.79	4.67558		109.796	4.33301		109.79	4.47497		109.787	5.30807
0.254985	-2.62777		0.25095	-2.44884		0.44822	-2.65812		0.23564	-2.3602		0.26195	-2.57791		0.23626	-3.01303		109.758	5.35666		109.73	4.65183		109.757	4.67468		109.762	4.33258		109.757	4.47477		109.754	5.3071
0.287616	-2.62659		0.28466	-2.44838		0.48035	-2.65789		0.26894	-2.35853		0.29499	-2.57703		0.26948	-3.01283		109.725	5.35504		109.698	4.65185		109.724	4.67384		109.731	4.33219		109.724	4.47457		109.721	5.30636
0.321559	-2.62593		0.31696	-2.44799		0.51454	-2.65765		0.30212	-2.35728		0.32804	-2.57643		0.30311	-3.01269		109.692	5.35386		109.665	4.65191		109.692	4.67276		109.697	4.33182		109.691	4.47439		109.688	5.30551
0.354828	-2.62518		0.35062	-2.4477		0.54582	-2.65747		0.33457	-2.35666		0.36157	-2.57586		0.33504	-3.01253		109.659	5.35266		109.63	4.65199		109.658	4.67153		109.663	4.33143		109.658	4.47419		109.654	5.30474
0.388697	-2.62356		0.38342	-2.44729		0.57971	-2.65733		0.36763	-2.35608		0.39415	-2.57516		0.36905	-3.01239		109.625	5.35147		109.598	4.65206		109.626	4.67075		109.631	4.331		109.625	4.47397		109.622	5.30398
0.420268	-2.61986		0.41666	-2.44694		0.61371	-2.65727		0.4021	-2.35552		0.42843	-2.57455		0.40207	-3.01228		109.593	5.34969		109.565	4.6521		109.592	4.67001		109.598	4.33054		109.593	4.47374		109.59	5.30325
0.453215	-2.61717		0.44841	-2.44658		0.64595	-2.65728		0.43509	-2.355		0.46027	-2.574		0.43568	-3.01216		109.559	5.34733		109.533	4.6521		109.558	4.66928		109.564	4.3301		109.559	4.47351		109.556	5.30251
0.486561	-2.61429		0.48323	-2.44618		0.67974	-2.65712		0.46781	-2.35438		0.49363	-2.57346		0.46851	-3.01199		109.526	5.34498		109.499	4.65213		109.527	4.66855		109.532	4.32965		109.526	4.47331		109.522	5.30178
0.520102	-2.61287		0.51615	-2.44585		0.71362	-2.65693		0.50158	-2.35363		0.52736	-2.57298		0.50181	-3.01184		109.494	5.34324		109.467	4.65216		109.493	4.66781		109.498	4.32924		109.493	4.47312		109.49	5.30089
0.552957	-2.61198		0.54834	-2.44545		0.74499	-2.65672		0.53416	-2.35281		0.5595	-2.57247		0.53501	-3.0117		109.461	5.34178		109.434	4.65222		109.46	4.66706		109.466	4.32885		109.46	4.47296		109.457	5.29999
0.586092	-2.61112		0.58203	-2.44502		0.77907	-2.65647		0.56681	-2.35193		0.59395	-2.57196		0.5686	-3.01155		109.428	5.34023		109.4	4.65226		109.427	4.66626		109.433	4.32848		109.426	4.4728		109.424	5.29925
0.61945	-2.61013		0.61464	-2.44468		0.812	-2.65628		0.60049	-2.35131		0.62656	-2.57149		0.60128	-3.01135		109.395	5.33897		109.368	4.65229		109.394	4.66549		109.4	4.32811		109.394	4.47265		109.391	5.29852
0.653417	-2.60906		0.64826	-2.44442		0.84462	-2.65609		0.6336	-2.35074		0.6601	-2.57099		0.63511	-3.01112		109.361	5.33797		109.335	4.6523		109.361	4.66466		109.366	4.32773		109.361	4.47247		109.358	5.29782
0.685562	-2.60843		0.6815	-2.44416		0.87912	-2.65587		0.66701	-2.35017		0.69333	-2.57047		0.66625	-3.01097		109.328	5.33724		109.302	4.65229		109.328	4.66348		109.333	4.3273		109.327	4.47222		109.325	5.29713
0.717586	-2.60762		0.71478	-2.44383		0.91116	-2.65569		0.70017	-2.34964		0.72623	-2.56992		0.70081	-3.01081		109.296	5.33655		109.268	4.65226		109.295	4.66168		109.3	4.32687		109.294	4.47197		109.292	5.29639
0.752721	-2.60695		0.74834	-2.44341		0.94399	-2.65545		0.73278	-2.34904		0.75961	-2.56935		0.73389	-3.01069		109.262	5.33499		109.236	4.65226		109.262	4.65985		109.267	4.32645		109.262	4.47175		109.259	5.29564
0.785139	-2.60645		0.78052	-2.443		0.9776	-2.65515		0.7672	-2.34841		0.79199	-2.56878		0.76641	-3.01047		109.229	5.33333		109.203	4.65227		109.23	4.65864		109.234	4.32604		109.229	4.47154		109.226	5.29472
0.818997	-2.60575		0.81315	-2.4426		1.00976	-2.65486		0.79958	-2.34778		0.82527	-2.56815		0.80035	-3.01021		109.196	5.33164		109.17	4.65231		109.196	4.65789		109.201	4.32565		109.195	4.47138		109.192	5.29387
0.851446	-2.60485		0.84729	-2.44226		1.04282	-2.65459		0.83269	-2.34695		0.85856	-2.56763		0.8324	-3.01002		109.163	5.33021		109.137	4.65235		109.163	4.65714		109.168	4.32529		109.163	4.47118		109.16	5.29316
0.885652	-2.60422		0.87959	-2.44194		1.0754	-2.65435		0.86569	-2.34587		0.89084	-2.56708		0.86654	-3.00991		109.13	5.32914		109.104	4.65232		109.13	4.65635		109.135	4.32491		109.13	4.47097		109.127	5.29247
0.91833	-2.60332		0.913	-2.44158		1.10968	-2.6542		0.89873	-2.34524		0.92551	-2.56652		0.8996	-3.00984		109.098	5.32789		109.07	4.65224		109.097	4.65547		109.102	4.32451		109.097	4.47077		109.093	5.29162
0.951911	-2.60181		0.94616	-2.44122		1.14235	-2.65407		0.93135	-2.34462		0.95743	-2.56596		0.93211	-3.00974		109.064	5.32624		109.038	4.65219		109.065	4.6545		109.069	4.32408		109.064	4.47059		109.06	5.29034
0.984526	-2.59954		0.97969	-2.44094		1.17548	-2.65393		0.9654	-2.34401		0.9909	-2.56551		0.96654	-3.00957		109.031	5.325		109.004	4.65215		109.031	4.65374		109.037	4.32364		109.031	4.4704		109.027	5.28876
1.01786	-2.59669		1.0125	-2.44065		1.20847	-2.65381		0.99815	-2.3434		1.02352	-2.56512		0.99902	-3.00939		108.999	5.32342		108.971	4.65214		108.998	4.65299		109.004	4.32322		108.998	4.47019		108.994	5.28732
1.05111	-2.59418		1.0456	-2.44031		1.24108	-2.6537		1.03074	-2.34283		1.05923	-2.56472		1.03235	-3.00919		108.965	5.32208		108.939	4.65215		108.966	4.65224		108.97	4.32284		108.965	4.46997		108.961	5.28626
1.08438	-2.59169		1.07944	-2.43998		1.27474	-2.65362		1.06369	-2.34224		1.09109	-2.56422		1.06574	-3.00904		108.932	5.32078		108.906	4.65217		108.932	4.65149		108.937	4.32247		108.932	4.46975		108.929	5.28553
1.11724	-2.59063		1.11183	-2.43959		1.30715	-2.65355		1.09868	-2.34167		1.1237	-2.56335		1.09824	-3.00892		108.9	5.31895		108.872	4.65218		108.899	4.65075		108.904	4.32206		108.899	4.46955		108.896	5.28481
1.14976	-2.58989		1.1455	-2.43914		1.34119	-2.65347		1.13004	-2.34092		1.15678	-2.56247		1.13228	-3.00879		108.866	5.31694		108.839	4.65222		108.867	4.65004		108.871	4.32163		108.866	4.46935		108.862	5.28408
1.18397	-2.58936		1.17784	-2.43866		1.37481	-2.6533		1.16359	-2.33963		1.18987	-2.56193		1.16582	-3.00865		108.833	5.31544		108.807	4.65227		108.833	4.64932		108.838	4.32117		108.833	4.46916		108.829	5.28339
1.21662	-2.58873		1.21121	-2.43827		1.40741	-2.65309		1.19601	-2.3388		1.22334	-2.56147		1.19839	-3.00844		108.8	5.31408		108.774	4.65227		108.8	4.64857		108.804	4.32076		108.8	4.46897		108.797	5.28267
1.25048	-2.58775		1.24398	-2.43799		1.44003	-2.65285		1.22984	-2.33817		1.25632	-2.56104		1.23141	-3.00821		108.767	5.3131		108.74	4.65225		108.766	4.6478		108.772	4.3204		108.767	4.4688		108.763	5.28195
1.28273	-2.58556		1.27775	-2.43779		1.47291	-2.65271		1.26356	-2.33756		1.28972	-2.56057		1.26442	-3.00801		108.734	5.31208		108.708	4.65222		108.734	4.64705		108.74	4.32005		108.734	4.46863		108.731	5.28123
1.31618	-2.58363		1.31118	-2.43756		1.50625	-2.65261		1.29575	-2.33691		1.32251	-2.56014		1.297	-3.00781		108.701	5.31017		108.674	4.65218		108.702	4.6463		108.707	4.31968		108.701	4.46842		108.698	5.28047
1.34829	-2.58266		1.34455	-2.43724		1.53966	-2.65255		1.32947	-2.33626		1.35544	-2.5597		1.3299	-3.00765		108.668	5.30799		108.641	4.65215		108.668	4.64557		108.673	4.31927		108.668	4.46819		108.665	5.27965
1.38231	-2.58186		1.37696	-2.43684		1.57265	-2.65242		1.36211	-2.33563		1.39025	-2.5592		1.36335	-3.0076		108.635	5.30641		108.609	4.65216		108.636	4.64484		108.639	4.31886		108.635	4.46793		108.631	5.27881
1.41703	-2.58124		1.40977	-2.43639		1.60623	-2.65227		1.396	-2.33498		1.42236	-2.55842		1.39725	-3.0075		108.601	5.30527		108.576	4.65218		108.602	4.64409		108.607	4.31846		108.602	4.46767		108.599	5.27806
1.44868	-2.58026		1.44316	-2.43606		1.63828	-2.65207		1.4285	-2.33432		1.4554	-2.55742		1.43072	-3.0074		108.568	5.30453		108.543	4.65223		108.569	4.64314		108.573	4.31808		108.569	4.46745		108.566	5.27716
1.4823	-2.57754		1.47566	-2.43583		1.67241	-2.65184		1.46096	-2.33372		1.48786	-2.5568		1.46302	-3.00737		108.536	5.30362		108.511	4.65227		108.537	4.64213		108.541	4.31768		108.536	4.46727		108.533	5.27619
1.51513	-2.5745		1.50962	-2.43559		1.70481	-2.65166		1.49408	-2.33308		1.52066	-2.55634		1.4962	-3.00735		108.503	5.3022		108.476	4.65231		108.503	4.64107		108.508	4.31727		108.503	4.46706		108.499	5.27541
1.54774	-2.57292		1.5428	-2.43533		1.73844	-2.65152		1.52866	-2.33248		1.55448	-2.55589		1.53043	-3.00727		108.469	5.30055		108.445	4.65233		108.471	4.64024		108.475	4.31684		108.469	4.46682		108.467	5.27465
1.58102	-2.57214		1.57604	-2.435		1.77121	-2.65136		1.56067	-2.33192		1.58815	-2.55546		1.56351	-3.00709		108.436	5.29901		108.411	4.65236		108.439	4.63949		108.442	4.31641		108.436	4.46653		108.433	5.27391
1.61392	-2.57123		1.60947	-2.43466		1.8045	-2.65124		1.59387	-2.33134		1.62026	-2.55496		1.59599	-3.00675		108.403	5.29779		108.379	4.65238		108.405	4.63871		108.409	4.31599		108.403	4.46621		108.401	5.27318
1.64752	-2.57016		1.64106	-2.43436		1.83703	-2.6511		1.62743	-2.33075		1.65443	-2.55442		1.62851	-3.00637		108.371	5.29685		108.346	4.65243		108.371	4.63793		108.376	4.31562		108.37	4.46594		108.367	5.27243
1.68006	-2.56957		1.67558	-2.43418		1.86963	-2.65099		1.66105	-2.33017		1.68687	-2.55397		1.66234	-3.00619		108.338	5.29625		108.312	4.65244		108.338	4.63714		108.343	4.31526		108.338	4.46575		108.335	5.27168
1.71326	-2.56903		1.70825	-2.43398		1.90323	-2.65093		1.69339	-2.32956		1.72011	-2.55351		1.69523	-3.00613		108.304	5.29548		108.279	4.6524		108.306	4.6364		108.309	4.31492		108.305	4.46561		108.3	5.2709
1.74704	-2.56849		1.74226	-2.43378		1.93708	-2.65085		1.72692	-2.32888		1.7538	-2.55306		1.72816	-3.00607		108.271	5.2944		108.247	4.65233		108.272	4.63568		108.277	4.31455		108.272	4.46545		108.268	5.26998
1.78029	-2.56761		1.77458	-2.43354		1.96945	-2.65077		1.76088	-2.32812		1.78659	-2.55262		1.76205	-3.00596		108.238	5.29304		108.213	4.65225		108.239	4.63498		108.244	4.31417		108.239	4.46524		108.234	5.26919
1.81335	-2.56615		1.80827	-2.43328		2.00184	-2.65066		1.79346	-2.32709		1.81979	-2.55217		1.79453	-3.00581		108.205	5.29144		108.179	4.65218		108.206	4.63427		108.212	4.31379		108.206	4.46503		108.202	5.26844
1.84608	-2.56451		1.84133	-2.43308		2.03651	-2.65054		1.82648	-2.32635		1.85306	-2.55174		1.82694	-3.00562		108.173	5.28988		108.147	4.65212		108.173	4.63343		108.178	4.31343		108.173	4.46483		108.169	5.26773
1.87986	-2.56338		1.87358	-2.43282		2.069	-2.65034		1.8588	-2.3257		1.88644	-2.55129		1.86117	-3.00544		108.14	5.28856		108.114	4.65208		108.14	4.63228		108.145	4.31307		108.139	4.46466		108.136	5.26704
1.91225	-2.56269		1.90785	-2.43253		2.10197	-2.65018		1.89284	-2.32511		1.91958	-2.55057		1.89449	-3.00529		108.106	5.28732		108.082	4.65204		108.108	4.6312		108.112	4.31271		108.107	4.46452		108.102	5.26634
1.94586	-2.56179		1.9401	-2.43225		2.13451	-2.65		1.92569	-2.32449		1.95243	-2.54988		1.92735	-3.00514		108.073	5.28621		108.048	4.652		108.075	4.63042		108.079	4.31232		108.073	4.46436		108.07	5.26559
1.97938	-2.56		1.97405	-2.43195		2.16787	-2.64983		1.95936	-2.32383		1.9844	-2.54929		1.95977	-3.00496		108.04	5.28476		108.015	4.65195		108.041	4.62968		108.046	4.31188		108.04	4.46421		108.036	5.26483
2.01229	-2.55782		2.00679	-2.43166		2.20031	-2.64979		1.99185	-2.32315		2.01865	-2.54878		1.9934	-3.00476		108.006	5.28347		107.982	4.6519		108.007	4.62898		108.012	4.31148		108.007	4.46405		108.004	5.26412
2.04467	-2.557		2.03975	-2.43136		2.23339	-2.64981		2.02538	-2.32252		2.05175	-2.54837		2.02636	-3.00462		107.974	5.2827		107.949	4.65188		107.975	4.62826		107.98	4.31112		107.974	4.46385		107.97	5.26338
2.07834	-2.55643		2.07251	-2.43108		2.26789	-2.64979		2.05871	-2.32187		2.08409	-2.54796		2.0595	-3.00447		107.94	5.28186		107.916	4.65187		107.943	4.62752		107.947	4.31079		107.94	4.46364		107.938	5.26262
2.11248	-2.55565		2.10525	-2.43085		2.30106	-2.64975		2.09105	-2.3212		2.11803	-2.54754		2.09342	-3.00436		107.907	5.2812		107.882	4.65185		107.91	4.62678		107.914	4.31045		107.908	4.46342		107.904	5.26185
2.1451	-2.55502		2.13938	-2.4306		2.33352	-2.64959		2.12421	-2.32053		2.15107	-2.54717		2.1256	-3.00427		107.875	5.28033		107.851	4.65183		107.876	4.62605		107.88	4.31008		107.875	4.4632		107.872	5.26111
2.17827	-2.55362		2.17146	-2.43041		2.36657	-2.64942		2.1574	-2.31988		2.18415	-2.54677		2.15963	-3.00417		107.84	5.2791		107.817	4.65181		107.843	4.62534		107.847	4.30971		107.843	4.46302		107.838	5.26035
2.21131	-2.55059		2.20529	-2.43023		2.3991	-2.64928		2.19041	-2.31904		2.21777	-2.54629		2.19242	-3.00404		107.809	5.27757		107.785	4.65178		107.81	4.62465		107.814	4.3094		107.809	4.46283		107.804	5.25961
2.24466	-2.54822		2.23883	-2.43002		2.43298	-2.64918		2.22376	-2.31825		2.25078	-2.54578		2.22587	-3.00393		107.775	5.27627		107.751	4.65174		107.776	4.62397		107.781	4.30909		107.776	4.46262		107.773	5.25885
2.27671	-2.54753		2.27119	-2.42992		2.46538	-2.64901		2.25587	-2.31729		2.28413	-2.54521		2.25871	-3.00377		107.743	5.27496		107.719	4.65172		107.744	4.62329		107.748	4.30879		107.743	4.46241		107.739	5.25808
2.30978	-2.54696		2.30465	-2.42981		2.49823	-2.64885		2.28868	-2.31667		2.31604	-2.54473		2.29218	-3.00363		107.709	5.27371		107.685	4.65169		107.71	4.62259		107.716	4.30847		107.71	4.46222		107.707	5.25732
2.3453	-2.54619		2.33806	-2.42967		2.53161	-2.64873		2.32203	-2.31604		2.35038	-2.54435		2.32438	-3.00351		107.676	5.27246		107.652	4.65166		107.678	4.62188		107.682	4.30815		107.678	4.46205		107.673	5.25657
2.37678	-2.54563		2.37151	-2.42941		2.56444	-2.64862		2.35613	-2.31548		2.38295	-2.54402		2.35849	-3.00342		107.644	5.27144		107.619	4.65161		107.644	4.62115		107.649	4.30785		107.644	4.46189		107.64	5.25582
2.41004	-2.54343		2.4043	-2.42912		2.59815	-2.64861		2.38857	-2.31492		2.41738	-2.54371		2.39133	-3.00332		107.611	5.27054		107.587	4.65154		107.612	4.62037		107.615	4.30754		107.61	4.46177		107.607	5.25506
2.44306	-2.54132		2.43621	-2.42884		2.63024	-2.64862		2.42207	-2.31432		2.45038	-2.54333		2.42462	-3.00321		107.577	5.26955		107.553	4.65149		107.579	4.61956		107.582	4.30721		107.578	4.4616		107.574	5.2543
2.47627	-2.54006		2.47075	-2.42865		2.66544	-2.64853		2.45603	-2.31366		2.48385	-2.5429		2.45765	-3.00303		107.543	5.26852		107.521	4.65148		107.545	4.61875		107.549	4.3069		107.545	4.4614		107.541	5.25318
2.50923	-2.53863		2.50362	-2.42861		2.69756	-2.64845		2.4878	-2.31302		2.51575	-2.5424		2.49122	-3.00287		107.511	5.26755		107.487	4.65148		107.513	4.61798		107.516	4.3066		107.512	4.46122		107.508	5.25194
2.54244	-2.53786		2.53653	-2.42856		2.7296	-2.64833		2.52074	-2.31236		2.55	-2.54191		2.5236	-3.00274		107.477	5.26658		107.455	4.65147		107.48	4.61727		107.484	4.30628		107.478	4.46101		107.476	5.25092
2.57529	-2.53716		2.56993	-2.42838		2.76287	-2.64822		2.55411	-2.31177		2.58217	-2.54145		2.55702	-3.00261		107.445	5.26571		107.421	4.65147		107.447	4.6166		107.45	4.30595		107.446	4.46082		107.442	5.24977
2.60846	-2.53629		2.60343	-2.4282		2.79659	-2.64817		2.58794	-2.31119		2.61637	-2.54105		2.59093	-3.00242		107.412	5.26464		107.389	4.65142		107.413	4.61591		107.417	4.30558		107.413	4.46066		107.409	5.24893
2.64248	-2.535		2.63572	-2.42801		2.82986	-2.64812		2.6216	-2.31048		2.64856	-2.54065		2.62282	-3.0022		107.379	5.26338		107.355	4.65136		107.38	4.61521		107.384	4.30524		107.379	4.46052		107.377	5.2482
2.67539	-2.53429		2.66976	-2.42778		2.86269	-2.64803		2.6536	-2.30922		2.68231	-2.54023		2.65568	-3.00201		107.345	5.2619		107.322	4.65128		107.348	4.61452		107.352	4.3049		107.347	4.46037		107.342	5.24744
2.70731	-2.53309		2.70293	-2.42751		2.8958	-2.64794		2.68764	-2.3078		2.71595	-2.53978		2.68928	-3.00192		107.312	5.26022		107.289	4.65119		107.315	4.61388		107.317	4.30461		107.314	4.46021		107.309	5.24671
2.74226	-2.53241		2.73585	-2.42721		2.92906	-2.64788		2.7201	-2.3068		2.74866	-2.53937		2.72286	-3.00193		107.279	5.2587		107.257	4.65115		107.282	4.61322		107.285	4.30433		107.28	4.45998		107.277	5.24597
2.7744	-2.53177		2.76873	-2.42692		2.96198	-2.64782		2.75216	-2.30616		2.78187	-2.53893		2.75564	-3.0019		107.247	5.25668		107.224	4.65114		107.248	4.61252		107.252	4.30406		107.247	4.45976		107.243	5.24521
2.80768	-2.53031		2.80155	-2.42674		2.9956	-2.64779		2.78636	-2.30555		2.81486	-2.53848		2.78995	-3.00186		107.213	5.25516		107.191	4.65115		107.216	4.61179		107.219	4.30377		107.214	4.45957		107.211	5.24445
2.84027	-2.52843		2.83467	-2.42665		3.02798	-2.64781		2.81916	-2.30499		2.84743	-2.53803		2.82146	-3.00176		107.18	5.25428		107.157	4.65114		107.182	4.61109		107.186	4.30344		107.181	4.45937		107.177	5.2437
2.87354	-2.52758		2.86847	-2.42659		3.06139	-2.64782		2.85299	-2.30442		2.88076	-2.53761		2.85586	-3.00157		107.147	5.25335		107.125	4.65108		107.149	4.61037		107.152	4.30314		107.148	4.45916		107.144	5.24295
2.90621	-2.52661		2.90141	-2.42647		3.09484	-2.64779		2.88579	-2.30378		2.91459	-2.5372		2.88881	-3.00137		107.114	5.25266		107.091	4.651		107.116	4.60965		107.12	4.30288		107.116	4.45894		107.111	5.24219
2.94029	-2.52589		2.93484	-2.42636		3.12755	-2.64769		2.91903	-2.30262		2.94718	-2.53681		2.9213	-3.00113		107.081	5.25187		107.058	4.65093		107.084	4.60887		107.086	4.3026		107.082	4.45877		107.079	5.24143
2.97422	-2.5253		2.96694	-2.4263		3.16076	-2.64753		2.95152	-2.30134		2.98005	-2.53639		2.95382	-3.00093		107.048	5.25052		107.025	4.6509		107.049	4.6078		107.054	4.30233		107.049	4.45863		107.046	5.24067
3.00686	-2.52378		3.00098	-2.42621		3.19389	-2.64743		2.98464	-2.30051		3.01341	-2.53597		2.98709	-3.00082		107.015	5.24888		106.992	4.65091		107.017	4.60704		107.02	4.30201		107.016	4.45849		107.012	5.23989
3.0398	-2.52201		3.03451	-2.4261		3.22684	-2.64747		3.01753	-2.29992		3.04656	-2.53554		3.02078	-3.00072		106.981	5.24705		106.959	4.65092		106.984	4.60633		106.987	4.30166		106.983	4.45834		106.979	5.23912
3.07286	-2.5209		3.06742	-2.42598		3.2604	-2.64759		3.05156	-2.29936		3.07968	-2.53511		3.05452	-3.00059		106.949	5.24553		106.925	4.65089		106.951	4.60563		106.955	4.30134		106.95	4.45815		106.946	5.23835
3.10637	-2.51993		3.1005	-2.42575		3.29427	-2.64794		3.08438	-2.29875		3.11293	-2.53472		3.08634	-3.00049		106.915	5.24378		106.893	4.65083		106.918	4.60497		106.921	4.30106		106.917	4.45794		106.913	5.23757
3.14035	-2.51899		3.13364	-2.42551		3.32634	-2.64796		3.11702	-2.29809		3.14576	-2.53437		3.11956	-3.00037		106.883	5.24263		106.859	4.65074		106.885	4.60427		106.888	4.30077		106.884	4.45776		106.881	5.23678
3.17222	-2.51822		3.16694	-2.42522		3.36086	-2.64786		3.15047	-2.29744		3.17958	-2.53402		3.15327	-3.00031		106.849	5.24177		106.826	4.6507		106.852	4.60355		106.854	4.30047		106.851	4.45757		106.847	5.23599
3.20588	-2.51752		3.19992	-2.42496		3.3928	-2.64781		3.18385	-2.29683		3.21252	-2.53359		3.18633	-3.00026		106.817	5.2408		106.794	4.65069		106.818	4.60287		106.823	4.30017		106.818	4.45739		106.814	5.23524
3.23918	-2.51691		3.23256	-2.42478		3.4264	-2.64778		3.21706	-2.29621		3.24535	-2.53313		3.21979	-3.00011		106.783	5.24003		106.761	4.65071		106.785	4.60218		106.788	4.29988		106.785	4.45721		106.781	5.23449
3.27272	-2.51585		3.26572	-2.4247		3.45952	-2.64776		3.24984	-2.29557		3.27787	-2.5327		3.25278	-2.99996		106.75	5.2391		106.728	4.65076		106.752	4.6015		106.755	4.29958		106.752	4.45706		106.748	5.23373
3.30518	-2.51398		3.29964	-2.42458		3.49341	-2.6477		3.28284	-2.29493		3.31259	-2.53233		3.28485	-2.99985		106.716	5.23774		106.695	4.65081		106.719	4.60078		106.723	4.29926		106.719	4.45691		106.715	5.23297
3.33779	-2.51041		3.3335	-2.42445		3.52512	-2.64756		3.31656	-2.29439		3.3457	-2.53198		3.31915	-2.99972		106.684	5.23639		106.662	4.65085		106.686	4.60009		106.69	4.29894		106.686	4.45675		106.681	5.23215
3.37161	-2.50741		3.36549	-2.42431		3.5586	-2.64743		3.34903	-2.2939		3.37811	-2.53165		3.35259	-2.99964		106.651	5.23541		106.629	4.65085		106.654	4.59941		106.657	4.29866		106.652	4.45657		106.648	5.23138
3.40355	-2.50612		3.39878	-2.42419		3.5912	-2.6474		3.38417	-2.29338		3.41192	-2.53124		3.38444	-2.99955		106.618	5.23475		106.596	4.6508		106.62	4.5988		106.624	4.29842		106.62	4.45636		106.616	5.2306
3.43685	-2.50548		3.43211	-2.42413		3.62471	-2.64752		3.41598	-2.29275		3.44553	-2.5308		3.41869	-2.99948		106.585	5.23411		106.563	4.65075		106.587	4.5982		106.591	4.29819		106.587	4.45616		106.582	5.22983
3.47046	-2.50489		3.46569	-2.42403		3.65749	-2.64767		3.44993	-2.29179		3.47788	-2.53021		3.45163	-2.99939		106.552	5.23347		106.531	4.6507		106.554	4.59756		106.557	4.29792		106.554	4.45599		106.549	5.22906
3.50389	-2.50422		3.4987	-2.42386		3.69195	-2.64779		3.48121	-2.29093		3.51077	-2.52909		3.48523	-2.99926		106.519	5.23283		106.496	4.65066		106.522	4.59688		106.525	4.29765		106.521	4.45581		106.516	5.22829
3.53612	-2.50337		3.53119	-2.42363		3.72396	-2.64783		3.51574	-2.29031		3.54446	-2.52857		3.51787	-2.99912		106.486	5.23193		106.464	4.65066		106.488	4.5962		106.491	4.29736		106.487	4.45564		106.483	5.22754
3.56964	-2.50278		3.56475	-2.42341		3.75738	-2.64778		3.54888	-2.28971		3.57685	-2.52815		3.55048	-2.99895		106.453	5.23043		106.432	4.65068		106.455	4.59554		106.459	4.29706		106.454	4.45549		106.451	5.22677
3.60338	-2.50232		3.59742	-2.42327		3.78999	-2.64773		3.58109	-2.28901		3.61069	-2.52776		3.58422	-2.9988		106.419	5.22829		106.398	4.6507		106.422	4.5949		106.425	4.2968		106.42	4.45528		106.417	5.22599
3.6371	-2.50173		3.63092	-2.42317		3.82335	-2.64773		3.61427	-2.28826		3.64306	-2.52742		3.61742	-2.99865		106.387	5.22648		106.365	4.6507		106.388	4.59422		106.392	4.29654		106.388	4.45507		106.385	5.22524
3.67041	-2.5006		3.66444	-2.42303		3.85696	-2.64773		3.64688	-2.28768		3.67761	-2.52707		3.65063	-2.99844		106.353	5.2251		106.332	4.65069		106.355	4.59354		106.359	4.29627		106.355	4.45489		106.351	5.2245
3.70171	-2.49854		3.69749	-2.42285		3.89024	-2.64777		3.68157	-2.28712		3.71025	-2.52676		3.68314	-2.99831		106.321	5.22428		106.298	4.65068		106.323	4.59285		106.325	4.29599		106.322	4.45472		106.318	5.22377
3.73555	-2.4967		3.72957	-2.42268		3.92212	-2.64784		3.71394	-2.28661		3.74328	-2.52638		3.71628	-2.99831		106.287	5.22361		106.266	4.65069		106.289	4.59215		106.293	4.2957		106.288	4.45454		106.285	5.22306
3.76909	-2.49578		3.76331	-2.42256		3.95651	-2.64785		3.74683	-2.286		3.77677	-2.52593		3.75056	-2.99838		106.254	5.2228		106.233	4.65069		106.257	4.59145		106.259	4.29545		106.255	4.45436		106.253	5.22227
3.80181	-2.49506		3.79575	-2.42254		3.98947	-2.64785		3.78079	-2.2854		3.80888	-2.52543		3.78374	-2.99843		106.221	5.22201		106.199	4.65068		106.223	4.59053		106.227	4.2952		106.224	4.45415		106.218	5.22138
3.83568	-2.4942		3.82998	-2.42252		4.022	-2.64781		3.81306	-2.28481		3.84218	-2.52499		3.81648	-2.99834		106.188	5.22107		106.167	4.65066		106.19	4.58968		106.193	4.29492		106.19	4.45395		106.186	5.22059
3.86909	-2.49273		3.86305	-2.42246		4.05521	-2.6478		3.84645	-2.28418		3.87544	-2.52461		3.84954	-2.99822		106.155	5.22026		106.133	4.65059		106.157	4.58898		106.16	4.29463		106.157	4.45377		106.153	5.21984
3.90189	-2.49166		3.89599	-2.42224		4.08777	-2.64786		3.88035	-2.28356		3.90836	-2.5243		3.88198	-2.99814		106.121	5.21924		106.1	4.65054		106.124	4.5883		106.129	4.29436		106.124	4.4536		106.119	5.21912
3.93486	-2.49027		3.92918	-2.42206		4.12158	-2.64794		3.91252	-2.28302		3.94185	-2.52399		3.91523	-2.99811		106.088	5.21792		106.068	4.65051		106.091	4.58767		106.095	4.29409		106.091	4.45343		106.087	5.21839
3.96842	-2.4893		3.96148	-2.42184		4.15479	-2.64802		3.94545	-2.28247		3.97505	-2.5237		3.94961	-2.99809		106.056	5.2163		106.034	4.65049		106.058	4.58706		106.061	4.29386		106.058	4.45328		106.053	5.21757
4.00109	-2.48866		3.99548	-2.4217		4.18794	-2.64811		3.98028	-2.28192		4.0083	-2.52339		3.98211	-2.99803		106.022	5.21488		106.001	4.65049		106.025	4.58641		106.028	4.29361		106.024	4.45316		106.02	5.21649
4.03411	-2.48767		4.02854	-2.42155		4.22134	-2.64818		4.01208	-2.28137		4.04183	-2.52308		4.01516	-2.99797		105.989	5.21412		105.968	4.65049		105.992	4.58574		105.995	4.29335		105.992	4.45305		105.987	5.21536
4.06791	-2.48681		4.06183	-2.42137		4.25451	-2.64826		4.04539	-2.28077		4.0742	-2.52279		4.04848	-2.99792		105.956	5.21336		105.936	4.65045		105.959	4.58505		105.962	4.29311		105.959	4.45291		105.954	5.21439
4.10056	-2.48618		4.09386	-2.42112		4.28755	-2.64827		4.07748	-2.28022		4.10854	-2.52237		4.08224	-2.9979		105.923	5.21265		105.902	4.65042		105.926	4.58436		105.929	4.29288		105.925	4.45274		105.921	5.21365
4.13458	-2.48547		4.12764	-2.42084		4.32043	-2.64827		4.11215	-2.27967		4.14187	-2.52191		4.11516	-2.99786		105.89	5.21188		105.869	4.65043		105.894	4.58369		105.896	4.29265		105.891	4.4526		105.888	5.21293
4.16632	-2.48466		4.15987	-2.42061		4.35337	-2.64826		4.14602	-2.27911		4.1737	-2.52149		4.14805	-2.99778		105.857	5.21117		105.836	4.65043		105.86	4.58304		105.862	4.29241		105.859	4.45245		105.855	5.21221
4.2006	-2.48398		4.19302	-2.42044		4.38673	-2.64826		4.17802	-2.27835		4.20716	-2.52109		4.18137	-2.9977		105.824	5.21041		105.803	4.65043		105.826	4.58237		105.83	4.29214		105.825	4.4523		105.822	5.21147
4.23275	-2.48333		4.227	-2.42027		4.41991	-2.64829		4.21106	-2.27725		4.24082	-2.52074		4.21453	-2.99762		105.79	5.20964		105.77	4.65041		105.793	4.58167		105.796	4.29185		105.793	4.45214		105.788	5.21068
4.26768	-2.48273		4.25933	-2.42025		4.45318	-2.64835		4.24437	-2.27657		4.27443	-2.52034		4.2481	-2.99756		105.757	5.20893		105.737	4.6504		105.76	4.58097		105.764	4.2916		105.76	4.45194		105.756	5.20986
4.29989	-2.4821		4.29222	-2.42016		4.48639	-2.64846		4.27799	-2.27597		4.30729	-2.51975		4.28102	-2.99749		105.724	5.20752		105.704	4.65034		105.727	4.58029		105.732	4.29135		105.726	4.45173		105.722	5.20909
4.33331	-2.48106		4.32702	-2.42007		4.51852	-2.64858		4.31075	-2.27542		4.33954	-2.51933		4.31451	-2.99737		105.691	5.20592		105.671	4.65033		105.694	4.57965		105.698	4.29111		105.694	4.45155		105.689	5.20834
4.3658	-2.48003		4.35855	-2.42006		4.55289	-2.64868		4.344	-2.27488		4.37313	-2.51894		4.34738	-2.99728		105.658	5.20495		105.639	4.6504		105.661	4.57901		105.665	4.29091		105.661	4.45137		105.657	5.20756
4.39904	-2.47821		4.39267	-2.42002		4.58564	-2.64872		4.37708	-2.27429		4.40708	-2.51867		4.37955	-2.9972		105.625	5.20423		105.605	4.65048		105.628	4.57838		105.631	4.29069		105.627	4.45122		105.624	5.20671
4.43197	-2.47573		4.4259	-2.41993		4.61864	-2.64876		4.41045	-2.27365		4.43959	-2.51838		4.41367	-2.99714		105.592	5.20348		105.572	4.65052		105.595	4.57771		105.597	4.29044		105.595	4.45109		105.59	5.20593
4.46537	-2.47438		4.45945	-2.41985		4.65117	-2.6488		4.44278	-2.27303		4.47303	-2.5181		4.44675	-2.99705		105.559	5.20241		105.539	4.65052		105.562	4.57705		105.565	4.29015		105.562	4.45095		105.558	5.20515
4.49762	-2.47362		4.49171	-2.41964		4.68449	-2.64886		4.47625	-2.27246		4.50602	-2.51779		4.47929	-2.99696		105.526	5.20086		105.506	4.65047		105.529	4.5764		105.532	4.28986		105.528	4.45081		105.525	5.2044
4.53115	-2.47289		4.52527	-2.41941		4.71833	-2.64894		4.51001	-2.27195		4.53971	-2.51743		4.51188	-2.99688		105.493	5.19932		105.473	4.65044		105.495	4.57579		105.498	4.2896		105.495	4.45067		105.492	5.20365
4.56456	-2.47218		4.5574	-2.41929		4.7505	-2.64902		4.5432	-2.27144		4.57242	-2.51703		4.54581	-2.99682		105.459	5.19828		105.439	4.65043		105.463	4.57518		105.465	4.28941		105.462	4.45054		105.459	5.20293
4.5978	-2.47126		4.59128	-2.41925		4.78388	-2.64907		4.57575	-2.27085		4.60525	-2.51661		4.57922	-2.9968		105.427	5.19758		105.407	4.65044		105.43	4.57455		105.432	4.28921		105.43	4.45042		105.425	5.20219
4.63056	-2.46801		4.62485	-2.41927		4.81779	-2.64921		4.60979	-2.27017		4.63804	-2.51622		4.61165	-2.9968		105.394	5.19689		105.374	4.65043		105.397	4.57389		105.399	4.28898		105.396	4.45032		105.393	5.20143
4.66459	-2.46583		4.65878	-2.4192		4.85033	-2.64929		4.64169	-2.26957		4.67143	-2.51582		4.64503	-2.99677		105.361	5.19611		105.341	4.65045		105.364	4.57322		105.366	4.2887		105.362	4.45018		105.36	5.20069
4.69534	-2.46357		4.69115	-2.41905		4.88383	-2.64931		4.6758	-2.26896		4.70474	-2.5154		4.6786	-2.9968		105.328	5.19484		105.307	4.65045		105.331	4.57257		105.333	4.28838		105.329	4.45001		105.326	5.19996
4.73027	-2.46294		4.7237	-2.41883		4.91664	-2.64923		4.7089	-2.26835		4.73809	-2.51504		4.7115	-2.9969		105.295	5.19323		105.275	4.65046		105.298	4.57192		105.301	4.2881		105.297	4.44985		105.293	5.19927
4.76215	-2.46246		4.75763	-2.41867		4.94944	-2.6492		4.74183	-2.26775		4.77092	-2.51467		4.7454	-2.99698		105.26	5.19202		105.242	4.65047		105.264	4.57128		105.267	4.28788		105.264	4.4497		105.26	5.19861
4.79612	-2.462		4.79013	-2.41852		4.98139	-2.64924		4.77489	-2.26718		4.80494	-2.51435		4.77886	-2.99705		105.228	5.19134		105.208	4.65049		105.232	4.57065		105.234	4.28762		105.231	4.4496		105.226	5.19789
4.82951	-2.46144		4.82337	-2.41835		5.01574	-2.64938		4.80774	-2.26662		4.8368	-2.51402		4.81187	-2.99701		105.195	5.1904		105.176	4.65051		105.198	4.56997		105.201	4.28739		105.198	4.44952		105.194	5.19694
4.86279	-2.46028		4.85633	-2.41818		5.04877	-2.64978		4.84167	-2.26611		4.87088	-2.51368		4.84499	-2.99688		105.161	5.18967		105.142	4.65054		105.165	4.56911		105.168	4.28718		105.164	4.44942		105.16	5.1959
4.89523	-2.45884		4.88985	-2.41806		5.08219	-2.65		4.87397	-2.26557		4.90312	-2.51337		4.87757	-2.99674		105.128	5.18881		105.11	4.65052		105.132	4.56837		105.135	4.28698		105.131	4.44931		105.128	5.19472
4.92885	-2.45771		4.92292	-2.41796		5.11643	-2.65011		4.90825	-2.26504		4.93639	-2.51308		4.91096	-2.99668		105.096	5.18736		105.077	4.65052		105.099	4.56769		105.101	4.28676		105.098	4.44916		105.096	5.19384
4.96238	-2.45708		4.95586	-2.41791		5.14813	-2.65021		4.94049	-2.26447		4.97134	-2.51282		4.94335	-2.99669		105.062	5.18589		105.044	4.65055		105.066	4.56704		105.069	4.28654		105.065	4.44899		105.062	5.1931
4.99525	-2.45641		4.98834	-2.41788		5.18198	-2.65021		4.97359	-2.26388		5.003	-2.51255		4.97724	-2.99685		105.029	5.18453		105.01	4.65061		105.032	4.5664		105.036	4.28629		105.033	4.44885		105.029	5.19231
5.02852	-2.4555		5.0228	-2.41795		5.21529	-2.65023		5.00694	-2.26332		5.03669	-2.51228		5.01007	-2.99694		104.996	5.18336		104.977	4.65067		105	4.56577		105.003	4.28604		104.999	4.44873		104.996	5.19133
5.06115	-2.45485		5.05503	-2.41791		5.24723	-2.65033		5.03927	-2.26276		5.06992	-2.51195		5.04473	-2.99689		104.962	5.18243		104.945	4.65072		104.966	4.56513		104.969	4.28582		104.966	4.4486		104.963	5.19058
5.09415	-2.45427		5.08922	-2.41781		5.28068	-2.65048		5.07286	-2.26224		5.10409	-2.51159		5.07688	-2.99678		104.929	5.18168		104.911	4.65068		104.933	4.56449		104.936	4.2856		104.934	4.44843		104.93	5.18983
5.1286	-2.45375		5.12063	-2.4178		5.31438	-2.65067		5.1066	-2.26172		5.13635	-2.51124		5.11012	-2.99664		104.896	5.18095		104.879	4.65061		104.9	4.56382		104.903	4.28533		104.9	4.44824		104.895	5.18906
5.16172	-2.45315		5.15442	-2.41794		5.34834	-2.65082		5.1397	-2.26103		5.16927	-2.51089		5.14281	-2.99659		104.863	5.18013		104.846	4.65057		104.867	4.56315		104.87	4.28506		104.868	4.44806		104.864	5.18834
5.19505	-2.45212		5.18909	-2.4184		5.38118	-2.65088		5.17269	-2.26046		5.2024	-2.51061		5.1766	-2.99657		104.83	5.17935		104.812	4.65057		104.834	4.56247		104.837	4.28481		104.833	4.4479		104.831	5.18764
5.22753	-2.45045		5.22245	-2.41852		5.41344	-2.65084		5.20456	-2.25988		5.23604	-2.51037		5.20986	-2.99659		104.797	5.17836		104.78	4.65064		104.801	4.56184		104.804	4.28457		104.801	4.44779		104.797	5.18697
5.26017	-2.44885		5.25659	-2.41838		5.44705	-2.65078		5.23939	-2.25929		5.26953	-2.51009		5.24193	-2.99659		104.764	5.17699		104.746	4.65074		104.768	4.56124		104.771	4.28438		104.769	4.44765		104.765	5.1863
5.2938	-2.44821		5.28687	-2.41818		5.47933	-2.65075		5.27199	-2.25872		5.30258	-2.50976		5.27579	-2.99659		104.731	5.17591		104.714	4.65079		104.735	4.56059		104.738	4.28417		104.735	4.44747		104.731	5.18561
5.32682	-2.44761		5.32073	-2.41801		5.51272	-2.65078		5.305	-2.25807		5.33503	-2.50938		5.30854	-2.99662		104.698	5.17498		104.681	4.65083		104.702	4.55991		104.704	4.28395		104.701	4.44731		104.697	5.18492
5.36039	-2.44702		5.35478	-2.41789		5.54537	-2.65093		5.33761	-2.25742		5.36882	-2.50902		5.34267	-2.99668		104.665	5.17419		104.647	4.65084		104.669	4.55926		104.671	4.2837		104.669	4.44717		104.665	5.18423
5.39286	-2.44636		5.38755	-2.41777		5.57899	-2.65103		5.37135	-2.25689		5.4016	-2.50866		5.37513	-2.99673		104.631	5.17346		104.614	4.65082		104.636	4.55866		104.638	4.28346		104.635	4.44705		104.632	5.18351
5.4261	-2.44534		5.42008	-2.41759		5.61224	-2.65117		5.40414	-2.25641		5.43545	-2.50833		5.40856	-2.99677		104.6	5.1727		104.581	4.6508		104.603	4.55812		104.605	4.28322		104.602	4.44693		104.598	5.18281
5.45954	-2.44475		5.45249	-2.41745		5.6451	-2.65132		5.43777	-2.25589		5.46793	-2.50801		5.44164	-2.9968		104.566	5.17193		104.548	4.65077		104.569	4.55757		104.572	4.28304		104.57	4.44678		104.567	5.18212
5.49176	-2.44411		5.48623	-2.41737		5.67889	-2.65139		5.47124	-2.25534		5.50083	-2.5077		5.47503	-2.99682		104.532	5.17119		104.515	4.65072		104.536	4.55695		104.54	4.28288		104.536	4.4466		104.533	5.18147
5.52677	-2.44353		5.51943	-2.41735		5.71177	-2.65149		5.50391	-2.25478		5.5346	-2.50742		5.50849	-2.99683		104.5	5.17045		104.482	4.65068		104.504	4.55632		104.505	4.28275		104.503	4.44636		104.5	5.1808
5.55961	-2.44296		5.55298	-2.41732		5.74466	-2.65156		5.53666	-2.25424		5.56755	-2.50713		5.54116	-2.99685		104.467	5.16971		104.449	4.65066		104.47	4.55571		104.473	4.28261		104.471	4.44613		104.467	5.18017
5.59199	-2.44226		5.58534	-2.41732		5.77761	-2.6516		5.57083	-2.25368		5.60109	-2.50683		5.57473	-2.99687		104.433	5.16897		104.416	4.65065		104.437	4.55512		104.439	4.2824		104.437	4.44595		104.433	5.17952
5.62566	-2.44132		5.61842	-2.41739		5.81032	-2.65173		5.60386	-2.25317		5.63337	-2.50657		5.60756	-2.99691		104.4	5.16822		104.382	4.65068		104.404	4.55452		104.407	4.28216		104.404	4.44583		104.4	5.17888
5.65913	-2.44009		5.65206	-2.41745		5.84434	-2.65185		5.63655	-2.25252		5.66715	-2.5063		5.64094	-2.99694		104.367	5.16744		104.35	4.65075		104.37	4.5539		104.374	4.2819		104.371	4.44574		104.368	5.17823
5.69192	-2.43908		5.68591	-2.4174		5.87735	-2.65192		5.67043	-2.25171		5.70036	-2.50601		5.67387	-2.99695		104.334	5.16645		104.317	4.65085		104.338	4.55328		104.341	4.28169		104.338	4.44563		104.334	5.17756
5.72445	-2.43789		5.71833	-2.41737		5.91032	-2.65196		5.70282	-2.25109		5.73366	-2.50577		5.70767	-2.99692		104.3	5.16542		104.283	4.65092		104.306	4.55264		104.308	4.28151		104.305	4.44549		104.301	5.17688
5.75843	-2.43681		5.75121	-2.41734		5.94317	-2.652		5.7351	-2.25056		5.76683	-2.50546		5.74076	-2.99687		104.268	5.16428		104.25	4.65096		104.272	4.55202		104.275	4.28132		104.272	4.44532		104.267	5.17621
5.79106	-2.4356		5.78506	-2.41738		5.97644	-2.65211		5.76932	-2.25007		5.80014	-2.50518		5.77318	-2.99683		104.234	5.16307		104.217	4.65102		104.239	4.55139		104.241	4.28108		104.24	4.44516		104.234	5.17553
5.82404	-2.4339		5.81784	-2.41741		6.00944	-2.65227		5.803	-2.24963		5.83284	-2.50489		5.80639	-2.9968		104.201	5.16226		104.184	4.65106		104.204	4.55072		104.208	4.28083		104.206	4.44503		104.202	5.17485
5.85762	-2.43276		5.8516	-2.41732		6.04246	-2.65249		5.83568	-2.24916		5.86614	-2.50456		5.83954	-2.99691		104.168	5.16151		104.151	4.65107		104.172	4.55006		104.175	4.28062		104.173	4.44495		104.168	5.17416
5.89035	-2.43202		5.88372	-2.4172		6.07585	-2.6527		5.86914	-2.24867		5.89977	-2.50424		5.87247	-2.99705		104.134	5.16079		104.119	4.65108		104.139	4.54943		104.142	4.28044		104.139	4.44487		104.135	5.17346
5.92352	-2.43142		5.91699	-2.41712		6.10994	-2.6528		5.90215	-2.24817		5.93253	-2.50395		5.90668	-2.99713		104.102	5.16008		104.086	4.6511		104.107	4.54883		104.109	4.28031		104.107	4.44476		104.102	5.17278
5.95754	-2.43081		5.95064	-2.41708		6.14207	-2.65282		5.93509	-2.24773		5.96577	-2.50365		5.93958	-2.99717		104.068	5.15934		104.052	4.65116		104.073	4.54826		104.075	4.28018		104.074	4.4446		104.07	5.17216
5.99037	-2.43024		5.98394	-2.4172		6.17488	-2.6528		5.96849	-2.24723		5.99912	-2.50347		5.97266	-2.99717		104.035	5.15858		104.019	4.65126		104.04	4.54767		104.043	4.27998		104.04	4.44443		104.036	5.17158
6.02324	-2.4296		6.01708	-2.41724		6.20851	-2.65287		6.00218	-2.2467		6.03188	-2.50334		6.0058	-2.99713		104.001	5.15775		103.986	4.65138		104.008	4.54707		104.01	4.27977		104.007	4.4443		104.004	5.17098
6.05755	-2.42846		6.05081	-2.41724		6.24134	-2.65308		6.03483	-2.24619		6.06607	-2.50321		6.03897	-2.99718		103.969	5.15698		103.953	4.65149		103.974	4.54648		103.976	4.27958		103.974	4.44419		103.97	5.17035
6.08984	-2.42688		6.08278	-2.41724		6.27435	-2.65343		6.06814	-2.24563		6.09929	-2.50299		6.07178	-2.99718		103.937	5.15625		103.92	4.65156		103.941	4.5459		103.943	4.2794		103.941	4.44407		103.937	5.16969
6.123	-2.42552		6.11655	-2.41718		6.30873	-2.65357		6.10211	-2.2451		6.13238	-2.50271		6.10546	-2.99713		103.903	5.15552		103.887	4.6516		103.908	4.54534		103.91	4.27921		103.907	4.44395		103.905	5.16901
6.15575	-2.42423		6.14929	-2.41719		6.34153	-2.65366		6.1343	-2.24461		6.16509	-2.5024		6.13787	-2.99705		103.87	5.15473		103.853	4.65162		103.874	4.54475		103.877	4.279		103.875	4.44384		103.871	5.16833
6.18931	-2.42334		6.18319	-2.4172		6.3736	-2.65374		6.16803	-2.24412		6.19911	-2.50212		6.17034	-2.997		103.836	5.15358		103.82	4.65167		103.842	4.54415		103.843	4.2788		103.841	4.44373		103.837	5.16767
6.22195	-2.4222		6.21594	-2.41724		6.40728	-2.65383		6.2004	-2.24368		6.23214	-2.50183		6.204	-2.99698		103.803	5.15233		103.788	4.65175		103.809	4.54354		103.811	4.27859		103.808	4.44364		103.805	5.16702
6.25583	-2.42116		6.24949	-2.41727		6.44059	-2.65401		6.23452	-2.24324		6.2642	-2.50152		6.2373	-2.9971		103.771	5.15142		103.755	4.65183		103.775	4.54294		103.777	4.27842		103.775	4.44359		103.772	5.16636
6.28686	-2.42047		6.2822	-2.41729		6.47332	-2.65421		6.26718	-2.24272		6.29831	-2.50121		6.27002	-2.99723		103.737	5.15067		103.722	4.65192		103.742	4.54235		103.744	4.27827		103.742	4.44353		103.739	5.16572
6.32142	-2.4198		6.31517	-2.41734		6.50659	-2.65432		6.3002	-2.24222		6.33081	-2.50095		6.30385	-2.99729		103.704	5.1499		103.689	4.65202		103.71	4.54179		103.711	4.27811		103.708	4.44344		103.706	5.16512
6.35501	-2.41916		6.34888	-2.41738		6.54	-2.65443		6.33294	-2.24152		6.36541	-2.5007		6.3369	-2.99727		103.671	5.14912		103.655	4.65215		103.676	4.54122		103.678	4.27796		103.676	4.44334		103.673	5.16453
6.38773	-2.4186		6.38178	-2.4174		6.57216	-2.65457		6.36724	-2.24099		6.39706	-2.50044		6.36999	-2.99724		103.638	5.14824		103.623	4.65229		103.643	4.54062		103.645	4.27784		103.643	4.44321		103.64	5.16396
6.4213	-2.41773		6.41459	-2.4175		6.60557	-2.65473		6.3984	-2.24043		6.43107	-2.50016		6.40205	-2.99723		103.605	5.14741		103.589	4.6524		103.61	4.54001		103.611	4.27772		103.61	4.44313		103.606	5.16336
6.45493	-2.41632		6.44831	-2.41756		6.63961	-2.65493		6.4333	-2.23987		6.46401	-2.49994		6.43641	-2.99722		103.571	5.14665		103.557	4.65251		103.576	4.53941		103.579	4.27757		103.577	4.4431		103.574	5.16271
6.48689	-2.41551		6.48198	-2.41769		6.67251	-2.65512		6.46518	-2.23935		6.49752	-2.49971		6.46998	-2.99727		103.539	5.14569		103.523	4.65258		103.544	4.53884		103.546	4.27739		103.543	4.44306		103.541	5.16205
6.52039	-2.41488		6.51309	-2.41778		6.70523	-2.65527		6.49877	-2.23883		6.53099	-2.49944		6.50223	-2.99737		103.505	5.14486		103.489	4.65262		103.511	4.53832		103.512	4.27719		103.51	4.443		103.508	5.16139
6.55424	-2.41427		6.54851	-2.41782		6.73865	-2.65539		6.53169	-2.23841		6.56329	-2.49915		6.53579	-2.99744		103.473	5.1437		103.457	4.65269		103.478	4.53779		103.479	4.277		103.478	4.44291		103.474	5.16078
6.58756	-2.41359		6.58072	-2.41788		6.77173	-2.6555		6.56512	-2.23804		6.59661	-2.49881		6.56904	-2.9976		103.439	5.14245		103.425	4.65277		103.445	4.53722		103.447	4.27685		103.444	4.4428		103.441	5.16021
6.62041	-2.41244		6.61449	-2.41795		6.80421	-2.65566		6.59902	-2.23764		6.62974	-2.49848		6.6023	-2.99776		103.406	5.14151		103.391	4.65283		103.412	4.5366		103.413	4.2767		103.411	4.44271		103.407	5.15965
6.65321	-2.4113		6.64719	-2.41804		6.8375	-2.6558		6.63166	-2.23723		6.66224	-2.4982		6.63515	-2.99784		103.373	5.14059		103.358	4.6529		103.379	4.536		103.38	4.27654		103.378	4.44265		103.375	5.15909
6.68615	-2.41051		6.68009	-2.41811		6.87112	-2.65599		6.66526	-2.23682		6.69574	-2.49791		6.66869	-2.99791		103.34	5.13983		103.325	4.65295		103.345	4.53539		103.347	4.27638		103.346	4.44259		103.341	5.15848
6.7202	-2.40977		6.71363	-2.41815		6.90446	-2.6562		6.69791	-2.23633		6.72944	-2.49765		6.70187	-2.99795		103.308	5.13909		103.292	4.65303		103.312	4.53478		103.314	4.27619		103.311	4.44251		103.308	5.15787
6.75315	-2.40915		6.74617	-2.41823		6.93724	-2.65637		6.73194	-2.23585		6.76199	-2.49742		6.73547	-2.99801		103.274	5.13832		103.259	4.65316		103.279	4.5342		103.281	4.27604		103.279	4.44242		103.275	5.15726
6.78554	-2.40829		6.77932	-2.4183		6.97018	-2.65653		6.76338	-2.23538		6.7959	-2.49723		6.7681	-2.9981		103.24	5.13754		103.225	4.65332		103.247	4.5336		103.249	4.27592		103.245	4.44235		103.242	5.15665
6.81951	-2.40721		6.81334	-2.41829		7.00335	-2.65669		6.79763	-2.23461		6.82904	-2.49706		6.80138	-2.99821		103.207	5.1366		103.192	4.65342		103.214	4.53301		103.215	4.27579		103.213	4.44227		103.21	5.15606
6.85305	-2.40655		6.84625	-2.41823		7.03661	-2.65682		6.83176	-2.23396		6.86197	-2.49685		6.83511	-2.99829		103.174	5.13572		103.159	4.65346		103.18	4.53247		103.181	4.27568		103.18	4.44221		103.176	5.15547
6.88438	-2.40591		6.87843	-2.41821		7.06982	-2.65695		6.86364	-2.23333		6.89557	-2.49657		6.86841	-2.99835		103.141	5.13492		103.127	4.65349		103.147	4.53188		103.149	4.27554		103.146	4.44214		103.143	5.1549
6.91948	-2.40528		6.91144	-2.41823		7.10269	-2.65711		6.89654	-2.23279		6.92814	-2.49629		6.9008	-2.99834		103.108	5.13412		103.094	4.65353		103.115	4.53129		103.115	4.27537		103.113	4.44206		103.11	5.15433
6.95225	-2.40456		6.94617	-2.41829		7.1357	-2.65728		6.9301	-2.23243		6.96143	-2.49599		6.9346	-2.99829		103.075	5.13333		103.06	4.65361		103.081	4.53071		103.082	4.27518		103.08	4.44197		103.077	5.15378
6.98471	-2.40351		6.97798	-2.41844		7.17007	-2.6575		6.96416	-2.23214		6.99501	-2.49573		6.96693	-2.99836		103.041	5.13254		103.028	4.65372		103.048	4.53013		103.049	4.27497		103.047	4.44187		103.044	5.15323
7.01778	-2.40224		7.01108	-2.41855		7.20224	-2.65776		6.99709	-2.23179		7.02797	-2.49552		6.99996	-2.99845		103.007	5.13175		102.994	4.65384		103.014	4.52954		103.015	4.27478		103.014	4.44172		103.01	5.15265
7.05215	-2.40159		7.0448	-2.41864		7.23521	-2.65797		7.0308	-2.23132		7.06092	-2.49535		7.03446	-2.99849		102.976	5.13094		102.961	4.65395		102.982	4.52892		102.984	4.27463		102.981	4.4416		102.977	5.1521
7.08399	-2.40101		7.07834	-2.41873		7.26947	-2.65815		7.06302	-2.2307		7.09486	-2.49512		7.06659	-2.99858		102.942	5.13018		102.928	4.65404		102.948	4.52833		102.95	4.27451		102.948	4.44148		102.945	5.15151
7.11808	-2.40042		7.11038	-2.41875		7.30169	-2.65826		7.09644	-2.22961		7.12814	-2.49487		7.09915	-2.99864		102.909	5.12944		102.895	4.65411		102.915	4.52778		102.917	4.27442		102.915	4.44141		102.911	5.15094
7.15116	-2.39977		7.14369	-2.41877		7.33464	-2.65838		7.1293	-2.22906		7.16114	-2.49456		7.13313	-2.99876		102.876	5.1287		102.862	4.65416		102.882	4.52726		102.884	4.2743		102.882	4.44135		102.879	5.15036
7.18486	-2.39897		7.17667	-2.41886		7.36746	-2.65849		7.16175	-2.22861		7.19395	-2.49427		7.16607	-2.99891		102.842	5.12786		102.828	4.65422		102.849	4.52671		102.852	4.27417		102.849	4.4413		102.845	5.14978
7.21699	-2.39808		7.21007	-2.41903		7.4021	-2.65869		7.1958	-2.22822		7.22716	-2.49399		7.20002	-2.99906		102.809	5.12676		102.796	4.65429		102.816	4.52614		102.818	4.27399		102.815	4.44127		102.813	5.14923
7.25013	-2.39731		7.24366	-2.41923		7.43377	-2.65892		7.22938	-2.22786		7.26115	-2.49378		7.23198	-2.99921		102.776	5.12567		102.763	4.6544		102.783	4.52559		102.785	4.27379		102.782	4.44123		102.779	5.1487
7.2838	-2.39666		7.27755	-2.41938		7.46765	-2.65917		7.26192	-2.22751		7.29343	-2.49355		7.26595	-2.99932		102.743	5.12467		102.728	4.65451		102.75	4.52505		102.752	4.27363		102.749	4.44119		102.746	5.14818
7.31694	-2.396		7.30984	-2.41946		7.50073	-2.65949		7.2952	-2.2272		7.32737	-2.49331		7.29932	-2.99944		102.71	5.1239		102.696	4.6546		102.716	4.5245		102.718	4.2735		102.716	4.44114		102.713	5.14761
7.35003	-2.39533		7.34301	-2.41948		7.53327	-2.65983		7.32868	-2.22684		7.36004	-2.49301		7.33166	-2.99959		102.677	5.12314		102.662	4.65468		102.684	4.52401		102.685	4.2734		102.683	4.44107		102.68	5.14702
7.38375	-2.39416		7.37625	-2.41951		7.56659	-2.66007		7.36219	-2.22643		7.39339	-2.49273		7.36574	-2.9997		102.644	5.1221		102.63	4.65475		102.651	4.52352		102.652	4.27329		102.65	4.44096		102.647	5.14644
7.41646	-2.39276		7.41005	-2.41955		7.60066	-2.66028		7.3938	-2.22598		7.42574	-2.49245		7.3992	-2.99984		102.611	5.12127		102.597	4.65481		102.617	4.52301		102.619	4.27317		102.616	4.44084		102.614	5.14589
7.44914	-2.39151		7.44243	-2.41965		7.63298	-2.66043		7.42813	-2.2255		7.45955	-2.49222		7.43155	-2.99988		102.578	5.12052		102.564	4.65489		102.585	4.52246		102.585	4.273		102.584	4.44071		102.58	5.14534
7.48259	-2.39075		7.47534	-2.41978		7.6662	-2.66056		7.46067	-2.22505		7.49278	-2.49202		7.46487	-2.99992		102.544	5.11975		102.531	4.65498		102.551	4.52185		102.552	4.27286		102.551	4.44064		102.547	5.14477
7.51521	-2.39011		7.50849	-2.41988		7.69886	-2.66076		7.49485	-2.22461		7.52607	-2.49182		7.49707	-3.00003		102.511	5.119		102.498	4.65511		102.518	4.52089		102.519	4.27276		102.517	4.44063		102.514	5.14419
7.54919	-2.38953		7.54223	-2.41999		7.73237	-2.66098		7.52692	-2.22419		7.55946	-2.49155		7.53155	-3.00013		102.478	5.11823		102.465	4.65527		102.485	4.52026		102.487	4.27271		102.485	4.44064		102.481	5.14363
7.58173	-2.38893		7.57481	-2.42003		7.76539	-2.66122		7.55991	-2.22376		7.59197	-2.49127		7.56472	-3.00032		102.444	5.11705		102.431	4.65543		102.453	4.51971		102.452	4.27262		102.451	4.44063		102.448	5.14306
7.61591	-2.38813		7.6081	-2.42012		7.7986	-2.66144		7.59444	-2.22334		7.62462	-2.49103		7.5973	-3.00045		102.412	5.11592		102.399	4.65557		102.419	4.5192		102.42	4.2725		102.418	4.44054		102.415	5.14251
7.64787	-2.38714		7.64147	-2.42031		7.83265	-2.66158		7.62715	-2.22293		7.65896	-2.4908		7.63149	-3.00054		102.378	5.11484		102.365	4.65573		102.386	4.51873		102.387	4.27238		102.385	4.44043		102.381	5.14196
7.68086	-2.38613		7.67464	-2.42055		7.86445	-2.66176		7.66057	-2.22253		7.69186	-2.49062		7.66349	-3.00063		102.346	5.11386		102.332	4.65588		102.353	4.51826		102.354	4.27224		102.352	4.44034		102.349	5.1414
7.7141	-2.38541		7.70788	-2.42075		7.89747	-2.66192		7.69334	-2.22214		7.72403	-2.49051		7.69803	-3.00067		102.312	5.11308		102.299	4.65599		102.32	4.51776		102.32	4.27213		102.319	4.4403		102.315	5.14083
7.74751	-2.38484		7.7413	-2.42091		7.93133	-2.66209		7.72657	-2.22179		7.75818	-2.49041		7.7307	-3.00075		102.279	5.11233		102.266	4.6561		102.287	4.51727		102.287	4.27209		102.285	4.44031		102.283	5.14028
7.78157	-2.38425		7.77454	-2.42103		7.96331	-2.66237		7.75967	-2.22143		7.79198	-2.49029		7.7634	-3.0009		102.246	5.11155		102.233	4.6562		102.254	4.51677		102.254	4.27203		102.252	4.44032		102.249	5.13974
7.81435	-2.3836		7.80762	-2.42123		7.99692	-2.66264		7.79301	-2.22104		7.82524	-2.49005		7.79675	-3.00106		102.213	5.11076		102.2	4.65627		102.22	4.51624		102.22	4.27197		102.221	4.44028		102.216	5.13923
7.84758	-2.38213		7.84088	-2.42149		8.03084	-2.66291		7.82584	-2.22063		7.85856	-2.48972		7.82993	-3.00124		102.18	5.10988		102.167	4.65633		102.188	4.5157		102.188	4.2719		102.187	4.4402		102.183	5.13876
7.87963	-2.37985		7.87448	-2.42175		8.06383	-2.66313		7.85985	-2.22023		7.89007	-2.48944		7.86366	-3.00137		102.147	5.10888		102.133	4.6564		102.155	4.51514		102.155	4.27177		102.153	4.44012		102.15	5.13828
7.91271	-2.37887		7.90828	-2.42196		8.09692	-2.66331		7.89289	-2.21986		7.92429	-2.48925		7.896	-3.00148		102.113	5.10805		102.101	4.65647		102.121	4.51457		102.121	4.27167		102.12	4.44006		102.116	5.13774
7.94584	-2.37824		7.94055	-2.42207		8.12957	-2.66353		7.92633	-2.21951		7.95784	-2.48912		7.92938	-3.00149		102.08	5.1073		102.067	4.65659		102.087	4.51402		102.089	4.27158		102.087	4.44002		102.082	5.13721
7.98022	-2.37764		7.97413	-2.42216		8.16313	-2.66381		7.95953	-2.21914		7.99117	-2.48897		7.96229	-3.00151		102.047	5.10656		102.034	4.65674		102.054	4.51354		102.056	4.27146		102.054	4.43994		102.051	5.13672
8.0131	-2.37707		8.00675	-2.4223		8.19623	-2.66413		7.99315	-2.21877		8.02432	-2.48873		7.99528	-3.00161		102.014	5.10582		102.001	4.65691		102.022	4.51304		102.022	4.27136		102.021	4.43988		102.017	5.13624
8.04629	-2.3765		8.0404	-2.42236		8.22872	-2.66438		8.02545	-2.21843		8.05743	-2.48849		8.02815	-3.00172		101.981	5.10507		101.968	4.65707		101.988	4.51254		101.989	4.27127		101.988	4.43985		101.983	5.13578
8.07937	-2.37586		8.07312	-2.42249		8.26363	-2.66458		8.05867	-2.21804		8.09044	-2.4883		8.06205	-3.00189		101.948	5.10426		101.935	4.6572		101.955	4.51202		101.956	4.27115		101.955	4.43981		101.951	5.13528
8.11261	-2.37524		8.10533	-2.42268		8.29481	-2.66483		8.09221	-2.21763		8.12354	-2.48809		8.09471	-3.00205		101.914	5.10348		101.902	4.65728		101.922	4.51148		101.923	4.27106		101.922	4.43978		101.917	5.13475
8.14561	-2.3746		8.13997	-2.42286		8.32869	-2.66506		8.12531	-2.21728		8.15688	-2.48785		8.12827	-3.00217		101.881	5.10269		101.868	4.6574		101.889	4.51096		101.89	4.27099		101.889	4.43976		101.886	5.13422
8.17882	-2.37397		8.17266	-2.4231		8.36213	-2.66534		8.15751	-2.21691		8.18971	-2.48762		8.16107	-3.00234		101.848	5.1019		101.836	4.65753		101.856	4.51051		101.857	4.2709		101.855	4.4397		101.852	5.13371
8.21277	-2.37331		8.20544	-2.42339		8.39505	-2.66563		8.1921	-2.21659		8.223	-2.48742		8.19398	-3.00248		101.815	5.10107		101.803	4.6577		101.823	4.51005		101.824	4.27079		101.822	4.43963		101.818	5.13322
8.24667	-2.37267		8.23788	-2.42363		8.42821	-2.66587		8.22513	-2.21631		8.25586	-2.48721		8.22711	-3.00259		101.781	5.1003		101.77	4.65786		101.79	4.50957		101.79	4.2707		101.789	4.43959		101.785	5.13274
8.27784	-2.37207		8.27174	-2.42393		8.46096	-2.66613		8.25805	-2.21595		8.28938	-2.48705		8.26067	-3.00268		101.748	5.09952		101.737	4.65797		101.757	4.50905		101.757	4.27063		101.756	4.43952		101.752	5.13228
8.31179	-2.37143		8.30468	-2.42427		8.49373	-2.66641		8.29202	-2.21555		8.32216	-2.48694		8.29407	-3.00281		101.715	5.09876		101.703	4.65804		101.724	4.50852		101.725	4.27057		101.723	4.43946		101.72	5.13182
8.34597	-2.37082		8.33793	-2.42453		8.52732	-2.66669		8.32454	-2.21513		8.35652	-2.48683		8.32647	-3.00301		101.682	5.09798		101.67	4.65815		101.691	4.50802		101.69	4.27051		101.69	4.43944		101.686	5.13134
8.37772	-2.37001		8.37115	-2.42475		8.56095	-2.66701		8.35737	-2.21469		8.38914	-2.4867		8.36111	-3.00331		101.649	5.09707		101.637	4.65827		101.657	4.50756		101.658	4.27042		101.658	4.43942		101.653	5.13082
8.41162	-2.36812		8.40393	-2.42495		8.59337	-2.66746		8.39021	-2.21427		8.42277	-2.48652		8.39372	-3.00352		101.616	5.09607		101.605	4.65839		101.624	4.50711		101.625	4.2703		101.624	4.43937		101.62	5.13027
8.44423	-2.36663		8.43657	-2.42512		8.62666	-2.66779		8.42412	-2.21389		8.455	-2.48631		8.42716	-3.00372		101.583	5.0946		101.571	4.65849		101.591	4.50666		101.591	4.2702		101.591	4.43928		101.587	5.12971
8.47682	-2.36589		8.46959	-2.4253		8.66057	-2.66812		8.45701	-2.21349		8.48821	-2.48607		8.45903	-3.00393		101.549	5.09322		101.538	4.65861		101.558	4.50619		101.558	4.27011		101.558	4.43918		101.553	5.1292
8.51019	-2.36527		8.50325	-2.4255		8.69251	-2.6684		8.48886	-2.21316		8.52175	-2.4859		8.49307	-3.00417		101.517	5.09227		101.505	4.65873		101.525	4.50571		101.526	4.27004		101.525	4.43914		101.52	5.12875
8.54415	-2.3647		8.53607	-2.42571		8.72627	-2.66861		8.52286	-2.21287		8.55439	-2.48577		8.52752	-3.00451		101.483	5.09141		101.471	4.65884		101.492	4.50526		101.493	4.26999		101.491	4.43915		101.487	5.12826
8.5771	-2.36412		8.56932	-2.42604		8.7598	-2.66881		8.55575	-2.21264		8.58859	-2.48563		8.56006	-3.00484		101.45	5.09053		101.439	4.65899		101.458	4.50482		101.459	4.26993		101.458	4.43919		101.454	5.12774
8.60995	-2.36349		8.60235	-2.42645		8.79178	-2.66905		8.58984	-2.21243		8.62148	-2.48555		8.5938	-3.00503		101.418	5.08979		101.406	4.65911		101.426	4.50437		101.426	4.26987		101.425	4.43919		101.421	5.12721
8.64294	-2.36288		8.63658	-2.42676		8.82534	-2.66941		8.6231	-2.21213		8.65459	-2.48553		8.62728	-3.00518		101.384	5.08906		101.372	4.65928		101.392	4.50395		101.393	4.26982		101.392	4.43918		101.388	5.12669
8.67672	-2.36233		8.66974	-2.42701		8.85789	-2.66986		8.65556	-2.21173		8.68913	-2.48554		8.65996	-3.00537		101.351	5.08833		101.341	4.65943		101.36	4.5035		101.359	4.26977		101.359	4.43916		101.355	5.12617
8.70986	-2.36177		8.70174	-2.42728		8.89274	-2.67032		8.68919	-2.21125		8.72195	-2.48555		8.69218	-3.00552		101.318	5.08754		101.307	4.65954		101.326	4.50304		101.326	4.26974		101.325	4.43915		101.323	5.12569
8.74311	-2.36119		8.73531	-2.42762		8.9249	-2.6706		8.72213	-2.21051		8.75537	-2.48549		8.72696	-3.00565		101.284	5.08678		101.273	4.65961		101.294	4.50257		101.293	4.2697		101.293	4.43914		101.288	5.12521
8.77611	-2.36036		8.76991	-2.42799		8.95864	-2.67086		8.75571	-2.21009		8.78886	-2.48533		8.75904	-3.00575		101.252	5.08604		101.24	4.6597		101.26	4.50207		101.26	4.26967		101.26	4.43908		101.255	5.12471
8.80958	-2.3587		8.80247	-2.42829		8.99027	-2.67113		8.78839	-2.20966		8.82148	-2.4852		8.7921	-3.00585		101.218	5.08529		101.207	4.65982		101.227	4.50153		101.226	4.26965		101.226	4.43901		101.222	5.12422
8.84277	-2.35778		8.83545	-2.42852		9.02464	-2.67143		8.8215	-2.20922		8.85422	-2.48503		8.8247	-3.00603		101.186	5.08452		101.174	4.65995		101.194	4.50101		101.194	4.26961		101.193	4.43898		101.189	5.12372
8.8742	-2.35709		8.86839	-2.42871		9.05739	-2.67172		8.85473	-2.20883		8.88838	-2.48486		8.85907	-3.00621		101.152	5.08366		101.142	4.66011		101.161	4.50054		101.16	4.26952		101.159	4.43898		101.156	5.12324
8.909	-2.35648		8.90234	-2.42895		9.0907	-2.672		8.88804	-2.20853		8.92096	-2.48467		8.89164	-3.00633		101.119	5.0827		101.107	4.66028		101.127	4.50007		101.128	4.26944		101.126	4.439		101.123	5.12279
8.94194	-2.3559		8.93508	-2.42918		9.1233	-2.6724		8.92104	-2.20819		8.95441	-2.48448		8.92375	-3.00643		101.085	5.08193		101.075	4.66042		101.094	4.49963		101.094	4.26934		101.093	4.43904		101.089	5.12233
8.97549	-2.3552		8.96839	-2.4294		9.15681	-2.67273		8.95451	-2.20789		8.9871	-2.4843		8.95784	-3.0066		101.053	5.0812		101.042	4.66053		101.062	4.49919		101.061	4.26927		101.06	4.43909		101.056	5.1219
9.00796	-2.35423		9.00097	-2.42962		9.19077	-2.67307		8.98724	-2.2075		9.02099	-2.48419		8.99108	-3.00681		101.019	5.08048		101.008	4.6606		101.028	4.49879		101.029	4.26922		101.028	4.43906		101.023	5.12146
9.04172	-2.35358		9.03423	-2.42982		9.22276	-2.67338		9.02075	-2.20709		9.05327	-2.48409		9.02391	-3.00706		100.987	5.07974		100.976	4.66066		100.995	4.49843		100.995	4.26917		100.994	4.43903		100.989	5.12099
9.07449	-2.35296		9.06778	-2.43011		9.25601	-2.67372		9.05363	-2.20674		9.08655	-2.48401		9.05645	-3.00734		100.954	5.07899		100.942	4.66075		100.961	4.49807		100.962	4.2691		100.961	4.43902		100.957	5.12055
9.10813	-2.3522		9.09963	-2.4304		9.28909	-2.67405		9.08711	-2.20638		9.12024	-2.4839		9.09092	-3.0076		100.92	5.07821		100.909	4.66089		100.928	4.49763		100.928	4.26902		100.929	4.43902		100.924	5.12013
9.1399	-2.35127		9.13426	-2.43074		9.32246	-2.67441		9.12055	-2.20604		9.1536	-2.48376		9.1238	-3.00786		100.886	5.07742		100.876	4.66105		100.895	4.49714		100.897	4.26896		100.896	4.43908		100.891	5.11971
9.17406	-2.35061		9.16713	-2.43105		9.35555	-2.67476		9.15288	-2.20575		9.18638	-2.48366		9.15682	-3.00817		100.853	5.07665		100.843	4.66122		100.862	4.49666		100.863	4.26891		100.862	4.43913		100.858	5.11929
9.20662	-2.34999		9.20017	-2.43131		9.38894	-2.67507		9.18694	-2.20541		9.21972	-2.48355		9.19059	-3.00841		100.82	5.07588		100.81	4.6614		100.829	4.49619		100.829	4.26887		100.829	4.43911		100.824	5.11881
9.24058	-2.34937		9.23195	-2.43161		9.42166	-2.67534		9.22058	-2.20507		9.25248	-2.48345		9.22436	-3.00863		100.786	5.07516		100.777	4.66157		100.796	4.49575		100.797	4.26886		100.796	4.4391		100.791	5.11827
9.27367	-2.34876		9.26525	-2.43206		9.45566	-2.6757		9.25307	-2.20474		9.28565	-2.48339		9.25688	-3.00884		100.754	5.07444		100.743	4.66172		100.764	4.49529		100.763	4.26884		100.763	4.43909		100.758	5.11778
9.30661	-2.34811		9.29911	-2.43244		9.48694	-2.67606		9.2859	-2.20437		9.31846	-2.48332		9.28937	-3.00901		100.721	5.07369		100.711	4.66185		100.73	4.49483		100.73	4.26884		100.73	4.43912		100.725	5.1173
9.34019	-2.34719		9.3329	-2.43279		9.5223	-2.67645		9.31959	-2.204		9.35312	-2.48322		9.32304	-3.00923		100.689	5.07296		100.677	4.66198		100.697	4.49438		100.697	4.26881		100.697	4.43916		100.692	5.11686
9.37373	-2.34646		9.36437	-2.433		9.55459	-2.67715		9.35236	-2.20369		9.38554	-2.48315		9.35609	-3.00947		100.654	5.07207		100.645	4.66212		100.663	4.49395		100.663	4.26877		100.663	4.43919		100.659	5.11646
9.40595	-2.34539		9.39838	-2.43321		9.5878	-2.6776		9.3854	-2.20334		9.41886	-2.48298		9.38989	-3.00971		100.621	5.07124		100.612	4.66225		100.631	4.49354		100.63	4.26874		100.63	4.43919		100.625	5.11606
9.43954	-2.34475		9.43071	-2.43357		9.62101	-2.67794		9.41973	-2.20294		9.45253	-2.48286		9.42272	-3.00994		100.589	5.07049		100.579	4.66238		100.598	4.49314		100.597	4.26872		100.597	4.43917		100.593	5.11563
9.47147	-2.34415		9.46484	-2.43399		9.6543	-2.67827		9.45163	-2.20255		9.48431	-2.48282		9.45591	-3.0102		100.555	5.06976		100.546	4.66254		100.564	4.49273		100.564	4.26872		100.564	4.43916		100.559	5.11519
9.50636	-2.34354		9.49795	-2.43432		9.68705	-2.67854		9.48509	-2.20221		9.5184	-2.4828		9.48949	-3.01044		100.522	5.06903		100.513	4.6627		100.532	4.49234		100.531	4.26869		100.531	4.4392		100.526	5.11472
9.53961	-2.34289		9.53101	-2.43464		9.72	-2.67886		9.51868	-2.20194		9.55178	-2.48279		9.52283	-3.01069		100.489	5.06833		100.479	4.66288		100.498	4.49196		100.498	4.26865		100.498	4.43923		100.493	5.11424
9.5724	-2.34193		9.56329	-2.4349		9.75354	-2.67924		9.55253	-2.20169		9.58562	-2.48273		9.55512	-3.01092		100.455	5.06762		100.445	4.66303		100.464	4.49157		100.464	4.2686		100.464	4.43927		100.46	5.11376
9.60486	-2.34094		9.59745	-2.4351		9.7865	-2.67962		9.58556	-2.20136		9.61793	-2.48258		9.5888	-3.01114		100.423	5.06689		100.414	4.66318		100.431	4.49118		100.431	4.26858		100.431	4.43932		100.428	5.11329
9.63854	-2.34027		9.63082	-2.43533		9.82076	-2.67995		9.61777	-2.20096		9.65156	-2.4824		9.62241	-3.01135		100.388	5.06614		100.38	4.66334		100.399	4.49075		100.399	4.26859		100.398	4.43932		100.394	5.11284
9.67145	-2.33955		9.66257	-2.43558		9.85263	-2.68023		9.6512	-2.20054		9.68448	-2.48222		9.6551	-3.01157		100.356	5.06535		100.347	4.66349		100.366	4.4903		100.365	4.26859		100.365	4.43929		100.362	5.11239
9.7045	-2.3389		9.69665	-2.43582		9.88535	-2.68057		9.68486	-2.20013		9.71735	-2.48203		9.68773	-3.01179		100.323	5.06445		100.314	4.66367		100.332	4.48986		100.332	4.2686		100.332	4.43926		100.328	5.11196
9.73728	-2.33825		9.72985	-2.43617		9.91806	-2.68093		9.71705	-2.19976		9.75013	-2.48188		9.72139	-3.01206		100.29	5.06362		100.28	4.66384		100.3	4.48943		100.298	4.26862		100.3	4.43926		100.295	5.11153
9.77133	-2.33758		9.76332	-2.43646		9.95273	-2.68131		9.75029	-2.19941		9.78308	-2.4817		9.75472	-3.01234		100.257	5.06286		100.247	4.664		100.267	4.48904		100.266	4.26859		100.265	4.4393		100.261	5.1111
9.80483	-2.33699		9.79612	-2.43673		9.98493	-2.68172		9.78374	-2.19912		9.81772	-2.48156		9.78796	-3.01257		100.224	5.06212		100.215	4.66416		100.233	4.48869		100.232	4.26858		100.232	4.43938		100.229	5.11065
9.83698	-2.33642		9.82907	-2.43708		10.018	-2.68212		9.81702	-2.19882		9.84938	-2.48151		9.82106	-3.01269		100.19	5.06139		100.181	4.66426		100.2	4.48833		100.2	4.26859		100.199	4.43945		100.195	5.11017
9.87047	-2.33585		9.86262	-2.43742		10.0517	-2.68272		9.85037	-2.19853		9.88312	-2.48143		9.85395	-3.01279		100.157	5.06068		100.148	4.66434		100.166	4.48796		100.167	4.26862		100.165	4.43952		100.163	5.10973
9.90421	-2.33527		9.89623	-2.43768		10.0845	-2.68331		9.8833	-2.19822		9.91766	-2.48139		9.88572	-3.01294		100.124	5.05996		100.115	4.66445		100.133	4.48759		100.133	4.26863		100.133	4.43958		100.13	5.10932
9.93777	-2.33466		9.92894	-2.43799		10.1185	-2.68364		9.91645	-2.19791		9.94944	-2.48131		9.91989	-3.01319		100.091	5.05919		100.082	4.66458		100.1	4.48723		100.099	4.26861		100.1	4.43962		100.095	5.10893
9.97012	-2.33397		9.96061	-2.43829		10.1509	-2.68391		9.94998	-2.19756		9.98303	-2.48118		9.9531	-3.01348		100.058	5.05842		100.048	4.66476		100.068	4.48686		100.067	4.2686		100.066	4.43967		100.062	5.10851
10.0043	-2.3331		9.99606	-2.43856		10.1835	-2.68417		9.98302	-2.1972		10.0159	-2.48104		9.98654	-3.01383		100.024	5.05766		100.016	4.66493		100.034	4.48647		100.033	4.26859		100.034	4.43971		100.03	5.10796
10.0372	-2.33214		10.0285	-2.43893		10.2173	-2.68443		10.0161	-2.19684		10.0494	-2.48093		10.0195	-3.01408		99.9914	5.05692		99.9826	4.66512		100.001	4.48605		99.9999	4.2686		99.9996	4.43974		99.9977	5.10738
10.069	-2.33114		10.0607	-2.43931		10.2501	-2.68479		10.0493	-2.19651		10.0822	-2.4808		10.0531	-3.01428		99.9582	5.05616		99.9492	4.66533		99.9674	4.48563		99.9672	4.26863		99.9675	4.43976		99.9636	5.10688
10.103	-2.3303		10.0951	-2.43965		10.2826	-2.68513		10.0824	-2.1962		10.1154	-2.48069		10.0856	-3.0145		99.925	5.05543		99.9152	4.66555		99.9357	4.48523		99.9338	4.26863		99.9345	4.43982		99.93	5.10644
10.1364	-2.32968		10.128	-2.44002		10.3162	-2.68547		10.1149	-2.19587		10.1486	-2.48059		10.119	-3.01466		99.8922	5.05474		99.883	4.66574		99.9009	4.48486		99.9014	4.2686		99.902	4.4399		99.8975	5.10605
10.1693	-2.32905		10.1613	-2.44036		10.3488	-2.68585		10.1493	-2.19554		10.1815	-2.48052		10.1524	-3.01483		99.8586	5.05405		99.8499	4.6659		99.8674	4.4845		99.8678	4.2686		99.8679	4.43999		99.8646	5.10564
10.2033	-2.32839		10.1939	-2.44061		10.3823	-2.68627		10.1814	-2.19523		10.215	-2.48039		10.1844	-3.01502		99.8248	5.05337		99.8171	4.66602		99.8354	4.48414		99.8345	4.26859		99.8355	4.4401		99.8307	5.10525
10.2358	-2.32747		10.227	-2.44087		10.4153	-2.68692		10.2154	-2.19489		10.2482	-2.48026		10.218	-3.0152		99.7923	5.05265		99.7838	4.66616		99.802	4.48378		99.8011	4.26858		99.802	4.44015		99.7981	5.10482
10.2683	-2.32675		10.26	-2.44125		10.4488	-2.68752		10.2483	-2.19458		10.2812	-2.48014		10.2511	-3.01544		99.7586	5.0519		99.7509	4.66635		99.7688	4.48344		99.7683	4.26858		99.7678	4.44013		99.7642	5.1044
10.3021	-2.32616		10.2933	-2.44167		10.4824	-2.68795		10.2806	-2.19426		10.3138	-2.48001		10.2836	-3.01569		99.7254	5.05116		99.7181	4.66656		99.7358	4.48311		99.7345	4.26858		99.7361	4.44014		99.7312	5.104
10.3346	-2.32552		10.3267	-2.44207		10.5149	-2.68832		10.3146	-2.19385		10.3478	-2.47997		10.3174	-3.01592		99.6927	5.05036		99.6844	4.66676		99.7021	4.48277		99.7027	4.26857		99.7029	4.44016		99.6987	5.10363
10.3691	-2.32398		10.3592	-2.44239		10.5488	-2.68867		10.3479	-2.19348		10.3809	-2.47987		10.3502	-3.01617		99.6599	5.04949		99.6516	4.66694		99.6687	4.48241		99.6678	4.26854		99.6693	4.44021		99.6654	5.10323
10.401	-2.32181		10.3929	-2.44275		10.5809	-2.68907		10.38	-2.19318		10.4144	-2.47971		10.3843	-3.01645		99.6261	5.04857		99.6177	4.66713		99.6361	4.48206		99.6348	4.26853		99.6361	4.44029		99.6318	5.10285
10.4335	-2.32015		10.4252	-2.44321		10.6148	-2.68957		10.4137	-2.19287		10.447	-2.47956		10.4174	-3.01671		99.5931	5.04783		99.585	4.66731		99.6037	4.48172		99.6019	4.26853		99.6018	4.44035		99.5993	5.10246
10.4669	-2.31954		10.459	-2.44363		10.6479	-2.6901		10.4478	-2.19265		10.4801	-2.47946		10.4502	-3.01694		99.5606	5.04709		99.5514	4.66751		99.5689	4.48137		99.5691	4.26856		99.5691	4.44039		99.5657	5.10203
10.5004	-2.31904		10.4925	-2.44403		10.6819	-2.6905		10.4807	-2.19248		10.5137	-2.47942		10.4836	-3.01717		99.527	5.04638		99.519	4.6677		99.5368	4.48101		99.5361	4.26862		99.5359	4.44045		99.5327	5.10162
10.5333	-2.31852		10.5251	-2.44441		10.7145	-2.69083		10.5138	-2.19227		10.5474	-2.47938		10.5163	-3.01736		99.4936	5.04565		99.4855	4.66786		99.5033	4.48064		99.5031	4.26865		99.5036	4.44047		99.4989	5.10125
10.5676	-2.31794		10.5578	-2.44474		10.747	-2.6912		10.5479	-2.19207		10.5796	-2.47931		10.5497	-3.01759		99.4597	5.04494		99.4525	4.66801		99.47	4.48027		99.4688	4.26866		99.4705	4.4405		99.4667	5.10086
10.5992	-2.31733		10.5914	-2.4451		10.7802	-2.69163		10.5812	-2.19182		10.6131	-2.47919		10.5829	-3.01784		99.4271	5.04427		99.4192	4.66817		99.4372	4.47992		99.4359	4.26864		99.4374	4.44056		99.4324	5.10048
10.633	-2.31675		10.6243	-2.44555		10.8145	-2.69209		10.6139	-2.19149		10.6471	-2.47907		10.6159	-3.01811		99.3932	5.04358		99.3862	4.66834		99.4038	4.47958		99.403	4.2686		99.4037	4.44061		99.3999	5.10007
10.6666	-2.3162		10.6574	-2.44594		10.8475	-2.69252		10.6467	-2.19114		10.679	-2.47901		10.6491	-3.01846		99.3605	5.04285		99.3534	4.66855		99.3705	4.47924		99.3703	4.26858		99.3702	4.44066		99.3674	5.09968
10.6999	-2.31567		10.6913	-2.44631		10.8802	-2.69283		10.6801	-2.19081		10.7129	-2.47892		10.6828	-3.01884		99.3286	5.04211		99.3202	4.66877		99.3383	4.47887		99.3369	4.26858		99.3371	4.44069		99.3333	5.09929
10.7333	-2.3151		10.7231	-2.44667		10.9139	-2.6932		10.714	-2.19056		10.7466	-2.47889		10.7158	-3.01913		99.2945	5.04137		99.2877	4.669		99.304	4.47851		99.3029	4.26862		99.3044	4.4407		99.3007	5.09895
10.7657	-2.3144		10.7572	-2.44701		10.9456	-2.69362		10.7463	-2.19033		10.7792	-2.47888		10.7491	-3.01938		99.2615	5.04064		99.2535	4.66924		99.2716	4.47814		99.2706	4.26866		99.2713	4.44074		99.2668	5.09859
10.7998	-2.31316		10.7898	-2.44738		10.9797	-2.69406		10.7806	-2.19004		10.813	-2.47881		10.7818	-3.01963		99.2275	5.03993		99.2212	4.66946		99.2377	4.4778		99.2368	4.2687		99.2379	4.44081		99.2338	5.09823
10.8325	-2.31243		10.8234	-2.44777		11.0131	-2.6945		10.8135	-2.18969		10.8457	-2.47867		10.8149	-3.01996		99.1945	5.03921		99.1877	4.66965		99.2059	4.47745		99.204	4.26871		99.2053	4.44091		99.2013	5.09785
10.8644	-2.31179		10.856	-2.44813		11.0454	-2.6949		10.8459	-2.18928		10.8788	-2.47856		10.8489	-3.02046		99.1617	5.03851		99.155	4.66983		99.1717	4.47711		99.1709	4.26868		99.1725	4.44106		99.1683	5.09744
10.8993	-2.31123		10.8897	-2.44847		11.0784	-2.69525		10.8789	-2.18885		10.9119	-2.47856		10.8826	-3.02081		99.129	5.03784		99.1216	4.67003		99.1387	4.4768		99.1382	4.26865		99.1377	4.44121		99.1349	5.09701
10.9323	-2.31074		10.9226	-2.44885		11.1118	-2.69563		10.9118	-2.1885		10.9454	-2.47858		10.9153	-3.02102		99.0955	5.03716		99.0888	4.67022		99.1059	4.47645		99.1051	4.26864		99.1052	4.44132		99.1016	5.09661
10.9658	-2.31021		10.9555	-2.44924		11.1446	-2.69604		10.9448	-2.18824		10.9786	-2.47859		10.9476	-3.02118		99.0617	5.03645		99.0559	4.6704		99.0723	4.47613		99.0717	4.26862		99.0711	4.4414		99.0692	5.09624
10.9991	-2.30951		10.989	-2.44966		11.177	-2.69641		10.978	-2.18793		11.0122	-2.47856		10.9808	-3.02134		99.0299	5.03567		99.0225	4.67056		99.0393	4.47581		99.0384	4.26861		99.0382	4.44147		99.0356	5.0959
11.0322	-2.30762		11.0221	-2.45009		11.2104	-2.69676		11.0113	-2.18762		11.0453	-2.47847		11.0146	-3.0216		98.9964	5.03489		98.9892	4.67073		99.0062	4.47548		99.0053	4.26863		99.006	4.44154		99.0028	5.09557
11.0643	-2.30582		11.0549	-2.45047		11.243	-2.69718		11.0435	-2.18728		11.0782	-2.47835		11.047	-3.02195		98.9628	5.03419		98.9561	4.6709		98.9732	4.47514		98.972	4.26867		98.9718	4.44161		98.9699	5.09524
11.0974	-2.30507		11.0884	-2.45083		11.2763	-2.69802		11.0774	-2.18693		11.1117	-2.4782		11.0803	-3.02226		98.9295	5.0335		98.9227	4.67106		98.9405	4.47481		98.939	4.26875		98.9397	4.44166		98.9364	5.09488
11.1314	-2.30453		11.1214	-2.45122		11.3099	-2.69886		11.1103	-2.18669		11.1437	-2.47805		11.1133	-3.02258		98.896	5.0328		98.8898	4.67125		98.907	4.47446		98.9062	4.26884		98.9068	4.44173		98.9026	5.09453
11.1647	-2.30402		11.1549	-2.45161		11.344	-2.69991		11.1429	-2.1865		11.177	-2.4779		11.1458	-3.023		98.8641	5.03209		98.8564	4.67146		98.8737	4.47413		98.8723	4.26888		98.873	4.44181		98.8708	5.09415
11.1972	-2.30343		11.1881	-2.452		11.376	-2.7003		11.1776	-2.1863		11.2105	-2.47782		11.1799	-3.02329		98.8303	5.03139		98.823	4.67165		98.8404	4.47381		98.8393	4.26887		98.8403	4.44187		98.8372	5.09377
11.2308	-2.30286		11.2205	-2.45239		11.4093	-2.70064		11.2102	-2.18605		11.2439	-2.47776		11.2134	-3.02359		98.7967	5.03069		98.7896	4.67184		98.8068	4.47348		98.8059	4.26887		98.8063	4.44194		98.804	5.09342
11.2625	-2.3023		11.2542	-2.4527		11.4414	-2.70097		11.2427	-2.18577		11.2771	-2.47772		11.2456	-3.02386		98.7637	5.02998		98.7567	4.67198		98.7744	4.47315		98.7733	4.26889		98.7743	4.44199		98.7703	5.09308
11.2976	-2.30178		11.2872	-2.45301		11.4757	-2.70136		11.2762	-2.1855		11.3094	-2.47765		11.2788	-3.02413		98.7317	5.02925		98.7242	4.67213		98.7398	4.47281		98.7402	4.26895		98.7404	4.44209		98.7372	5.09273
11.3304	-2.30127		11.32	-2.45339		11.5082	-2.70184		11.3095	-2.18524		11.3437	-2.47752		11.3116	-3.02444		98.6973	5.02852		98.691	4.67229		98.7085	4.47246		98.7067	4.26899		98.7071	4.44222		98.7038	5.09234
11.3638	-2.30071		11.353	-2.45389		11.5414	-2.70228		11.3432	-2.18501		11.3759	-2.47744		11.3458	-3.0248		98.6637	5.02784		98.6586	4.67247		98.674	4.47211		98.6727	4.26903		98.674	4.44233		98.6715	5.09193
11.3967	-2.30015		11.3866	-2.45445		11.5755	-2.70269		11.3763	-2.18475		11.4091	-2.47738		11.3782	-3.02521		98.6309	5.02714		98.6247	4.67269		98.6413	4.47176		98.6397	4.26907		98.6409	4.44241		98.6378	5.09153
11.4291	-2.29965		11.4203	-2.45495		11.6076	-2.70309		11.4087	-2.18443		11.4426	-2.47731		11.4115	-3.02556		98.5978	5.02643		98.5913	4.67293		98.6078	4.47142		98.6073	4.26911		98.6087	4.44249		98.6042	5.09116
11.463	-2.29919		11.4532	-2.45539		11.6413	-2.70349		11.4426	-2.18405		11.4753	-2.47728		11.4452	-3.02591		98.5657	5.02576		98.5575	4.67316		98.5748	4.47107		98.5737	4.26916		98.5744	4.44258		98.5718	5.09081
11.4967	-2.29866		11.486	-2.45582		11.6749	-2.70395		11.4757	-2.18368		11.5089	-2.47723		11.4776	-3.02621		98.5313	5.02512		98.5248	4.6734		98.5413	4.47074		98.5411	4.2692		98.5409	4.44265		98.5396	5.09046
11.5303	-2.29774		11.5193	-2.45624		11.7076	-2.70439		11.5081	-2.18326		11.5419	-2.47712		11.5113	-3.02645		98.4987	5.02448		98.4924	4.67363		98.5091	4.47042		98.5079	4.26921		98.5085	4.44273		98.5051	5.0901
11.5619	-2.29685		11.5531	-2.45669		11.742	-2.70481		11.5415	-2.18296		11.5753	-2.47704		11.5432	-3.02669		98.4647	5.02377		98.4593	4.67384		98.476	4.47015		98.4747	4.26922		98.4756	4.4428		98.4719	5.08974
11.5953	-2.29585		11.5853	-2.45709		11.7743	-2.70521		11.5746	-2.18269		11.6083	-2.477		11.577	-3.02696		98.4321	5.02286		98.4259	4.67408		98.4421	4.46992		98.4414	4.26924		98.4416	4.44287		98.4386	5.0894
11.6295	-2.29523		11.6187	-2.45743		11.8076	-2.70557		11.6087	-2.18244		11.641	-2.47703		11.61	-3.02724		98.3984	5.0221		98.393	4.6743		98.4094	4.46972		98.4084	4.26926		98.4087	4.44297		98.4062	5.08907
11.6615	-2.29471		11.6519	-2.45776		11.8405	-2.70597		11.6414	-2.18224		11.6757	-2.47708		11.6435	-3.02759		98.3657	5.0214		98.3592	4.67453		98.3756	4.46951		98.3747	4.26928		98.3758	4.44308		98.3726	5.08876
11.6949	-2.29415		11.6845	-2.45815		11.8738	-2.70639		11.6745	-2.18205		11.7089	-2.47711		11.6762	-3.02798		98.3325	5.02075		98.3269	4.67479		98.3427	4.46924		98.3413	4.26931		98.342	4.4432		98.3388	5.08845
11.7284	-2.29363		11.7179	-2.45851		11.9071	-2.70678		11.7085	-2.18184		11.7412	-2.47713		11.7095	-3.02837		98.2983	5.0201		98.293	4.67505		98.3091	4.46896		98.3087	4.26931		98.3088	4.44331		98.3058	5.08811
11.7614	-2.29312		11.7515	-2.45891		11.9404	-2.70725		11.7418	-2.18161		11.7747	-2.47714		11.7436	-3.02873		98.2655	5.01945		98.2599	4.67528		98.2768	4.46867		98.2759	4.26934		98.2763	4.44341		98.2734	5.08779
11.795	-2.29256		11.784	-2.45942		11.9728	-2.70777		11.7739	-2.1813		11.809	-2.47715		11.7761	-3.02898		98.233	5.01877		98.2265	4.67547		98.2429	4.46835		98.2416	4.2694		98.2429	4.44348		98.2403	5.08746
11.8282	-2.29196		11.8175	-2.45998		12.007	-2.70823		11.8074	-2.18099		11.8411	-2.4772		11.8088	-3.02924		98.1995	5.01807		98.1945	4.67565		98.21	4.46801		98.2088	4.26941		98.2094	4.44353		98.2066	5.08713
11.8611	-2.29137		11.8503	-2.46055		12.0397	-2.70868		11.8407	-2.18073		11.8748	-2.47718		11.8413	-3.0295		98.1667	5.01738		98.1604	4.67583		98.1773	4.46768		98.1758	4.26941		98.1756	4.44357		98.1736	5.08678
11.8945	-2.29076		11.8843	-2.46111		12.0728	-2.70907		11.8738	-2.1805		11.908	-2.47717		11.8747	-3.02983		98.1341	5.01673		98.1286	4.67602		98.1434	4.46738		98.1428	4.26945		98.1437	4.44359		98.1404	5.08643
11.9282	-2.29022		11.9174	-2.46156		12.1052	-2.70944		11.9068	-2.18024		11.9407	-2.47716		11.9083	-3.03028		98.1004	5.01607		98.0949	4.67625		98.1111	4.46711		98.1096	4.26947		98.1107	4.44365		98.1078	5.08609
11.9609	-2.28969		11.9507	-2.46191		12.1387	-2.7099		11.9404	-2.18001		11.9754	-2.47716		11.9417	-3.03072		98.0676	5.01542		98.0617	4.67648		98.0777	4.46684		98.0765	4.26951		98.0773	4.44377		98.0738	5.08573
11.9944	-2.28914		11.9828	-2.4623		12.171	-2.71043		11.9728	-2.17977		12.0075	-2.47714		11.9748	-3.03112		98.0342	5.01482		98.0285	4.67672		98.0444	4.46656		98.0428	4.26957		98.0431	4.44396		98.041	5.08537
12.0275	-2.28861		12.016	-2.46266		12.2051	-2.71119		12.0068	-2.17954		12.0412	-2.47712		12.0086	-3.03151		98.0008	5.01422		97.9949	4.67695		98.0104	4.46629		98.0107	4.26964		98.0105	4.44414		98.0076	5.08503
12.0605	-2.28806		12.0493	-2.46306		12.2378	-2.71176		12.0399	-2.17932		12.0736	-2.47705		12.0412	-3.03192		97.9671	5.0136		97.9621	4.67718		97.9786	4.46607		97.9762	4.26968		97.9771	4.44428		97.9752	5.08468
12.0944	-2.28749		12.0823	-2.46361		12.2716	-2.71222		12.0734	-2.17907		12.1077	-2.47696		12.0742	-3.03247		97.9341	5.01297		97.9295	4.67742		97.945	4.46586		97.9437	4.26966		97.9444	4.4444		97.9412	5.08437
12.1266	-2.28691		12.1154	-2.46418		12.3043	-2.71263		12.1058	-2.1788		12.1401	-2.47694		12.1078	-3.03288		97.9007	5.01229		97.8963	4.67764		97.9122	4.46565		97.9105	4.26964		97.9112	4.44451		97.9078	5.08409
12.1607	-2.28634		12.1496	-2.46474		12.3373	-2.71306		12.1395	-2.17859		12.1733	-2.47694		12.1416	-3.0333		97.8685	5.01161		97.8628	4.67788		97.8791	4.46535		97.8775	4.26963		97.8778	4.44461		97.8751	5.0838
12.193	-2.28577		12.182	-2.46529		12.3698	-2.71346		12.1722	-2.17838		12.2067	-2.47696		12.1743	-3.03367		97.8347	5.01095		97.8299	4.67814		97.8452	4.46501		97.844	4.26967		97.8448	4.44474		97.8419	5.08354
12.2274	-2.28521		12.2155	-2.46572		12.404	-2.7139		12.2063	-2.17819		12.2395	-2.47697		12.2074	-3.03393		97.8015	5.01027		97.7967	4.67837		97.8125	4.46469		97.8103	4.26973		97.8118	4.44489		97.8086	5.08327
12.2594	-2.28467		12.2486	-2.46613		12.4359	-2.71436		12.2383	-2.17796		12.2727	-2.47693		12.2402	-3.03423		97.7682	5.00961		97.7633	4.6786		97.7792	4.46441		97.7778	4.2698		97.779	4.44503		97.7756	5.08299
12.2936	-2.284		12.2818	-2.46657		12.4693	-2.71483		12.2719	-2.17773		12.3057	-2.47693		12.2733	-3.03456		97.7347	5.00899		97.7299	4.67882		97.7467	4.46415		97.7449	4.26981		97.7448	4.44517		97.7423	5.08269
12.3266	-2.28263		12.3149	-2.46701		12.5027	-2.71555		12.3052	-2.17754		12.3387	-2.47695		12.3068	-3.03494		97.7021	5.00842		97.6971	4.679		97.7129	4.46394		97.7116	4.26979		97.7128	4.44527		97.7086	5.08236
12.3589	-2.28142		12.348	-2.46745		12.5356	-2.71651		12.3384	-2.17731		12.3725	-2.4769		12.3399	-3.03555		97.6691	5.0078		97.6637	4.67923		97.6798	4.46368		97.6787	4.26979		97.679	4.44535		97.6766	5.08204
12.392	-2.28078		12.3817	-2.46785		12.5696	-2.71702		12.3715	-2.17704		12.4053	-2.47688		12.3732	-3.03646		97.6352	5.00714		97.6311	4.67945		97.6463	4.46344		97.6453	4.26983		97.6453	4.44545		97.6426	5.08173
12.425	-2.2803		12.4141	-2.46833		12.6023	-2.71755		12.4043	-2.17679		12.4385	-2.4769		12.4067	-3.037		97.6025	5.00647		97.597	4.67966		97.6127	4.46318		97.6117	4.2699		97.6133	4.44555		97.6104	5.0814
12.4587	-2.27989		12.4471	-2.46883		12.635	-2.71799		12.437	-2.17654		12.4718	-2.47697		12.4398	-3.03759		97.5694	5.00577		97.5645	4.67991		97.5793	4.46289		97.5792	4.26995		97.5799	4.44565		97.5767	5.08101
12.4922	-2.27947		12.4807	-2.4698		12.6686	-2.71841		12.4713	-2.17632		12.5052	-2.47704		12.4731	-3.038		97.5366	5.00511		97.5315	4.68016		97.5472	4.46264		97.5454	4.26999		97.5465	4.44575		97.5442	5.08066
12.5259	-2.27893		12.5132	-2.47113		12.7012	-2.71894		12.5045	-2.17619		12.5383	-2.47706		12.5062	-3.03839		97.5037	5.00448		97.4984	4.68039		97.5137	4.46238		97.5131	4.27002		97.5133	4.44584		97.5108	5.08038
12.5585	-2.27786		12.5477	-2.4717		12.7347	-2.71955		12.5376	-2.17605		12.5711	-2.47702		12.5382	-3.03879		97.4697	5.00384		97.4648	4.68064		97.4801	4.46214		97.4796	4.27007		97.4803	4.44594		97.4779	5.08013
12.5917	-2.27638		12.5807	-2.47219		12.7682	-2.72008		12.5713	-2.1758		12.6042	-2.47697		12.5723	-3.03919		97.4371	5.0032		97.4323	4.68086		97.4465	4.4619		97.4461	4.27014		97.4465	4.44606		97.4439	5.0799
12.6254	-2.27525		12.6128	-2.47262		12.8015	-2.72062		12.6039	-2.17555		12.6379	-2.47696		12.6046	-3.03959		97.4038	5.00259		97.3992	4.68109		97.4136	4.46166		97.4138	4.27018		97.4135	4.44618		97.4112	5.07963
12.6575	-2.27458		12.6459	-2.47297		12.8344	-2.72112		12.6356	-2.17525		12.6711	-2.47694		12.638	-3.04003		97.3706	5.00198		97.3661	4.68135		97.3808	4.46141		97.381	4.27022		97.3806	4.4463		97.378	5.07932
12.6916	-2.27407		12.6796	-2.47338		12.8674	-2.72153		12.6695	-2.17495		12.7042	-2.47688		12.6713	-3.04048		97.3373	5.00134		97.332	4.68162		97.3481	4.46115		97.3467	4.27029		97.3477	4.44644		97.345	5.07902
12.7241	-2.27362		12.7126	-2.47392		12.9008	-2.72197		12.7026	-2.17468		12.7369	-2.47685		12.7045	-3.04097		97.3042	5.00073		97.299	4.6819		97.3143	4.46089		97.3135	4.27036		97.3137	4.44659		97.3115	5.07873
12.7581	-2.27312		12.7457	-2.47463		12.9336	-2.72241		12.7362	-2.17445		12.7706	-2.47681		12.7378	-3.04165		97.2707	5.00012		97.2664	4.68216		97.2816	4.46063		97.2807	4.27043		97.2809	4.4467		97.2786	5.07843
12.7912	-2.27258		12.7794	-2.47522		12.9662	-2.72287		12.7689	-2.17424		12.8042	-2.47683		12.7707	-3.04212		97.2366	4.99949		97.233	4.68239		97.2486	4.46035		97.2473	4.27048		97.2476	4.4468		97.2452	5.07811
12.8243	-2.27204		12.812	-2.47583		12.9997	-2.72334		12.8016	-2.17412		12.8368	-2.4769		12.8044	-3.04255		97.2042	4.9989		97.2001	4.6826		97.2147	4.46009		97.2142	4.27051		97.215	4.44691		97.2117	5.07776
12.8571	-2.27147		12.8452	-2.47644		13.0334	-2.72388		12.8357	-2.17396		12.8701	-2.47699		12.8372	-3.04297		97.1714	4.99831		97.1667	4.68279		97.1828	4.45988		97.1807	4.27056		97.1815	4.44703		97.1795	5.07743
12.8905	-2.27092		12.8786	-2.47701		13.0656	-2.72436		12.8695	-2.17375		12.9041	-2.477		12.8704	-3.04342		97.1387	4.99771		97.135	4.68298		97.1491	4.45971		97.1474	4.27062		97.148	4.44714		97.1462	5.07712
12.9232	-2.27029		12.9124	-2.47755		13.0999	-2.72488		12.9015	-2.1735		12.9371	-2.477		12.9033	-3.04387		97.1049	4.99713		97.1012	4.68318		97.1152	4.45953		97.1144	4.27071		97.1148	4.44725		97.1125	5.07685
12.9574	-2.26942		12.9452	-2.47805		13.1316	-2.72542		12.9348	-2.1733		12.9692	-2.47698		12.9367	-3.04438		97.0721	4.99649		97.067	4.68343		97.0821	4.45932		97.0802	4.27078		97.0826	4.44735		97.08	5.07657
12.9896	-2.26865		12.9774	-2.47852		13.1661	-2.72593		12.9681	-2.17306		13.003	-2.47696		12.9694	-3.04488		97.0387	4.99584		97.0347	4.6837		97.0493	4.45907		97.0476	4.27084		97.0485	4.44744		97.0462	5.07629
13.0233	-2.26801		13.0113	-2.479		13.199	-2.72656		13.0017	-2.17283		13.036	-2.47696		13.0029	-3.04532		97.0059	4.99521		97.0014	4.684		97.0162	4.45881		97.0146	4.2709		97.0149	4.44754		97.0138	5.07598
13.0559	-2.26747		13.0436	-2.47984		13.2318	-2.72723		13.0345	-2.17267		13.0689	-2.47697		13.036	-3.0458		96.973	4.99461		96.9685	4.68431		96.9828	4.45857		96.9816	4.27095		96.9822	4.44768		96.9798	5.07568
13.0893	-2.267		13.0772	-2.48056		13.2648	-2.72778		13.0673	-2.17253		13.1017	-2.47693		13.0685	-3.04632		96.9393	4.99406		96.9349	4.68458		96.9492	4.45832		96.9486	4.271		96.9488	4.44778		96.9475	5.07539
13.123	-2.2665		13.1113	-2.48105		13.2978	-2.72852		13.1018	-2.17249		13.1361	-2.47689		13.1031	-3.04718		96.9055	4.9935		96.9023	4.6848		96.9168	4.45808		96.9157	4.27107		96.915	4.44791		96.9137	5.07512
13.1567	-2.26597		13.144	-2.48149		13.3313	-2.72946		13.1341	-2.17243		13.1684	-2.47685		13.1359	-3.04784		96.8723	4.99293		96.8691	4.68504		96.8837	4.4578		96.8822	4.27114		96.8828	4.44804		96.8812	5.07486
13.1888	-2.26515		13.1762	-2.48187		13.3642	-2.73003		13.1685	-2.17227		13.201	-2.4768		13.1696	-3.04835		96.8398	4.99236		96.8353	4.68526		96.8503	4.4575		96.8484	4.27124		96.8501	4.4482		96.8477	5.07457
13.222	-2.26395		13.2088	-2.48237		13.3982	-2.73055		13.2016	-2.17204		13.2341	-2.47681		13.2022	-3.0488		96.8067	4.99182		96.8019	4.68549		96.8173	4.45722		96.816	4.27136		96.8166	4.44836		96.8144	5.07428
13.2554	-2.26315		13.2425	-2.48401		13.43	-2.73106		13.2342	-2.17162		13.2675	-2.47686		13.2351	-3.04924		96.7734	4.99126		96.7696	4.68571		96.7846	4.45697		96.783	4.27144		96.784	4.44851		96.7813	5.074
13.2884	-2.26258		13.2754	-2.48585		13.4638	-2.73154		13.267	-2.1712		13.3013	-2.47699		13.2676	-3.04995		96.7398	4.99069		96.7365	4.68593		96.7511	4.45674		96.7493	4.27148		96.7501	4.44864		96.748	5.07371
13.3219	-2.26205		13.3102	-2.48741		13.4966	-2.73216		13.2997	-2.1709		13.3344	-2.47708		13.3009	-3.05093		96.7064	4.9901		96.7044	4.68617		96.7172	4.45652		96.7167	4.27153		96.7173	4.44879		96.7153	5.07343
13.3549	-2.26156		13.3425	-2.48795		13.5299	-2.7333		13.3334	-2.1707		13.3676	-2.47717		13.3356	-3.05163		96.6735	4.98951		96.67	4.68642		96.6844	4.4563		96.6836	4.27154		96.684	4.44893		96.6813	5.07317
13.3878	-2.26108		13.3762	-2.48831		13.5635	-2.7342		13.367	-2.17059		13.4005	-2.47723		13.3675	-3.05213		96.6405	4.9889		96.6373	4.68669		96.6515	4.45608		96.6503	4.2716		96.6497	4.44906		96.6488	5.0729
13.4217	-2.2606		13.4086	-2.48871		13.597	-2.73485		13.3999	-2.17049		13.4336	-2.47731		13.4013	-3.05259		96.6066	4.98829		96.604	4.68695		96.618	4.45583		96.6177	4.27171		96.6175	4.44918		96.6149	5.07265
13.4545	-2.26011		13.4411	-2.48919		13.6296	-2.73533		13.4331	-2.1704		13.4673	-2.47742		13.4342	-3.0531		96.5736	4.98768		96.5709	4.68719		96.5847	4.4556		96.5839	4.2718		96.5847	4.44927		96.5816	5.07241
13.4883	-2.2594		13.4758	-2.48981		13.6629	-2.73582		13.4663	-2.17028		13.5006	-2.47756		13.4676	-3.05383		96.5408	4.98708		96.538	4.68744		96.5516	4.45538		96.5504	4.27186		96.5512	4.44938		96.5483	5.07214
13.5213	-2.25858		13.5078	-2.49045		13.695	-2.73632		13.5001	-2.17012		13.5346	-2.47769		13.5016	-3.05439		96.508	4.9865		96.5053	4.68768		96.5186	4.45511		96.5181	4.27194		96.5172	4.44949		96.5152	5.0718
13.5534	-2.25718		13.5411	-2.49106		13.7288	-2.73689		13.5329	-2.16997		13.5671	-2.47778		13.5341	-3.05505		96.4749	4.98595		96.4716	4.68792		96.4852	4.45481		96.4848	4.27202		96.4849	4.44958		96.4833	5.07146
13.5866	-2.25649		13.5744	-2.49158		13.762	-2.73798		13.5656	-2.16978		13.6001	-2.4778		13.5673	-3.0556		96.4418	4.98541		96.4386	4.68817		96.4523	4.45451		96.4507	4.27212		96.4521	4.44969		96.4502	5.07116
13.6201	-2.25592		13.6082	-2.49203		13.7956	-2.73931		13.5982	-2.16957		13.6333	-2.47783		13.6008	-3.05615		96.4078	4.98489		96.4047	4.68843		96.419	4.45425		96.4176	4.27224		96.4186	4.44984		96.4169	5.0709
13.6532	-2.25539		13.6412	-2.49251		13.8287	-2.74017		13.6317	-2.16936		13.6661	-2.47788		13.633	-3.0568		96.3748	4.98434		96.3716	4.68867		96.386	4.45404		96.3847	4.27231		96.3852	4.45		96.3832	5.07068
13.6863	-2.25486		13.6735	-2.49301		13.862	-2.74078		13.665	-2.16922		13.7	-2.47798		13.6667	-3.05738		96.3423	4.98379		96.3381	4.68893		96.3527	4.45383		96.3521	4.27238		96.3512	4.45015		96.3504	5.07044
13.7196	-2.25436		13.7075	-2.49356		13.895	-2.74131		13.698	-2.16914		13.7331	-2.47809		13.6999	-3.05794		96.3083	4.98323		96.3058	4.68916		96.319	4.45356		96.3185	4.27243		96.3194	4.45026		96.3173	5.07017
13.7525	-2.25382		13.7402	-2.49441		13.9282	-2.74182		13.7315	-2.16907		13.766	-2.47817		13.7322	-3.05851		96.2754	4.98268		96.2726	4.68938		96.2866	4.45329		96.2848	4.27249		96.2855	4.45039		96.2831	5.06991
13.7867	-2.25326		13.7738	-2.49508		13.9605	-2.74232		13.7653	-2.169		13.7991	-2.47825		13.7664	-3.05907		96.2424	4.98217		96.2397	4.6896		96.2524	4.45298		96.2516	4.27256		96.2528	4.45057		96.2501	5.06964
13.8188	-2.25267		13.807	-2.4957		13.9941	-2.74283		13.7977	-2.16892		13.8322	-2.47833		13.7993	-3.05961		96.2087	4.9817		96.2064	4.68982		96.2204	4.45273		96.2184	4.2726		96.2195	4.45073		96.2167	5.06938
13.8519	-2.25209		13.8405	-2.49628		14.027	-2.74338		13.8309	-2.16883		13.8659	-2.4784		13.8329	-3.06015		96.1758	4.98123		96.1732	4.6901		96.1867	4.45256		96.1854	4.27265		96.1868	4.4509		96.1842	5.06913
13.8856	-2.25155		13.8727	-2.49685		14.0599	-2.74393		13.8643	-2.16876		13.8987	-2.47845		13.8653	-3.06071		96.1426	4.98075		96.1407	4.69038		96.1543	4.4524		96.1528	4.27273		96.1526	4.451		96.1507	5.06887
13.9185	-2.25104		13.9069	-2.49744		14.0937	-2.74445		13.8982	-2.16861		13.9318	-2.47855		13.8987	-3.06128		96.1093	4.98022		96.1064	4.69065		96.1199	4.45221		96.119	4.27286		96.1192	4.4511		96.1179	5.06864
13.9522	-2.25058		13.9393	-2.49797		14.1267	-2.74499		13.9304	-2.16841		13.9643	-2.47869		13.9324	-3.0618		96.0755	4.97964		96.0736	4.69089		96.0869	4.45203		96.0848	4.27299		96.0867	4.45123		96.0859	5.06842
13.9851	-2.25006		13.9726	-2.49849		14.1596	-2.74553		13.9636	-2.16819		13.9989	-2.47878		13.9644	-3.0623		96.0425	4.97904		96.0407	4.69111		96.0543	4.45183		96.0523	4.27309		96.0534	4.45135		96.0515	5.06819
14.0195	-2.24959		14.0054	-2.49895		14.1924	-2.74617		13.9967	-2.16797		14.0315	-2.47885		13.9973	-3.06277		96.0096	4.97847		96.0068	4.69139		96.0208	4.45162		96.0193	4.27314		96.0195	4.45147		96.0185	5.06796
14.051	-2.24907		14.0384	-2.49947		14.2257	-2.74768		14.03	-2.16783		14.0637	-2.47886		14.0311	-3.06351		95.9765	4.97792		95.9743	4.69169		95.9877	4.45147		95.9868	4.27319		95.9867	4.45158		95.9859	5.0677
14.086	-2.24857		14.072	-2.50005		14.2593	-2.74901		14.0626	-2.16773		14.097	-2.47886		14.0636	-3.06559		95.9436	4.97743		95.9406	4.69195		95.9548	4.45126		95.9535	4.27327		95.9536	4.45168		95.952	5.06742
14.1178	-2.24804		14.1048	-2.50068		14.293	-2.74988		14.0962	-2.16763		14.1305	-2.47898		14.0982	-3.06798		95.9096	4.97691		95.9079	4.69218		95.9216	4.45101		95.9197	4.27335		95.9208	4.45181		95.9193	5.06714
14.1519	-2.24751		14.1374	-2.50149		14.3253	-2.75039		14.1297	-2.16759		14.1629	-2.47917		14.131	-3.06933		95.8771	4.97636		95.8748	4.6924		95.8881	4.45075		95.8871	4.27347		95.8881	4.45193		95.8859	5.06685
14.1839	-2.247		14.1707	-2.50263		14.3582	-2.75085		14.163	-2.16756		14.1976	-2.47932		14.164	-3.06996		95.8434	4.97579		95.8422	4.69265		95.8558	4.45048		95.8532	4.27358		95.8541	4.45205		95.8516	5.06652
14.2188	-2.24645		14.2046	-2.50352		14.3914	-2.75137		14.1962	-2.16758		14.2299	-2.47948		14.1968	-3.07048		95.8106	4.97524		95.8079	4.69295		95.8214	4.45023		95.8201	4.27366		95.8209	4.45216		95.8191	5.06618
14.2517	-2.2458		14.238	-2.50477		14.4248	-2.75193		14.2291	-2.16756		14.2627	-2.47952		14.2299	-3.07099		95.7771	4.97471		95.7752	4.69325		95.7879	4.45004		95.7874	4.27374		95.7883	4.45227		95.7871	5.06589
14.2837	-2.24455		14.271	-2.50535		14.4576	-2.7525		14.2632	-2.16747		14.2956	-2.47952		14.2633	-3.07176		95.7441	4.97417		95.7421	4.69354		95.7558	4.44987		95.7543	4.27377		95.7553	4.45241		95.7536	5.06564
14.3173	-2.24364		14.3045	-2.50587		14.4909	-2.75309		14.2954	-2.16738		14.3291	-2.47963		14.2962	-3.07277		95.7108	4.97361		95.7095	4.69382		95.7226	4.44965		95.7212	4.27379		95.7213	4.45253		95.7206	5.06542
14.3496	-2.24313		14.3365	-2.50645		14.5238	-2.75366		14.3291	-2.16726		14.3617	-2.47981		14.33	-3.07366		95.6775	4.97306		95.6755	4.69409		95.6888	4.44947		95.6886	4.27382		95.6885	4.45267		95.687	5.06523
14.3837	-2.24268		14.3704	-2.50704		14.5571	-2.75435		14.3619	-2.16715		14.3965	-2.48		14.3632	-3.07423		95.6443	4.97252		95.6425	4.69439		95.6556	4.44926		95.6547	4.27386		95.6552	4.45282		95.6546	5.06499
14.4172	-2.24224		14.4042	-2.50765		14.5906	-2.75539		14.3951	-2.16703		14.4294	-2.4802		14.3967	-3.07482		95.6108	4.972		95.6093	4.69469		95.6229	4.44902		95.6227	4.27393		95.6224	4.45296		95.6201	5.06475
14.4497	-2.24174		14.4365	-2.50824		14.6242	-2.7565		14.4285	-2.1669		14.4623	-2.48034		14.4286	-3.07581		95.5786	4.97149		95.5765	4.69496		95.5886	4.4488		95.5884	4.27403		95.5893	4.4531		95.5877	5.06448
14.4828	-2.24113		14.4697	-2.50878		14.657	-2.75712		14.4607	-2.16687		14.496	-2.48045		14.4625	-3.07805		95.5453	4.97097		95.5427	4.69523		95.5568	4.44858		95.5554	4.27416		95.5555	4.45325		95.5551	5.06419
14.5159	-2.24063		14.5021	-2.5095		14.6894	-2.7577		14.4947	-2.16684		14.5282	-2.48061		14.4963	-3.07947		95.512	4.97044		95.511	4.69551		95.523	4.44832		95.522	4.2743		95.5226	4.45339		95.5212	5.0639
14.5491	-2.24018		14.536	-2.51053		14.7225	-2.75827		14.5284	-2.16683		14.5614	-2.48082		14.5299	-3.08044		95.4783	4.96992		95.4769	4.6958		95.4891	4.44807		95.4887	4.2744		95.4895	4.45352		95.4882	5.06361
14.5833	-2.23978		14.57	-2.51126		14.7559	-2.75887		14.5608	-2.16681		14.5955	-2.4811		14.5614	-3.08093		95.4458	4.9694		95.444	4.69613		95.4574	4.44785		95.4549	4.27449		95.4557	4.45367		95.4556	5.06333
14.6159	-2.23936		14.6035	-2.51191		14.7883	-2.76015		14.5941	-2.16668		14.6283	-2.4814		14.5948	-3.08143		95.4119	4.96886		95.4104	4.69644		95.4241	4.44762		95.4226	4.27452		95.4224	4.45382		95.4223	5.06307
14.6495	-2.23884		14.6353	-2.51257		14.822	-2.76151		14.6274	-2.16664		14.6621	-2.48162		14.6276	-3.08239		95.3788	4.96832		95.377	4.69672		95.3911	4.4474		95.3888	4.27452		95.3898	4.45393		95.3887	5.06281
14.6828	-2.23812		14.6692	-2.5132		14.8562	-2.76266		14.6596	-2.16669		14.6951	-2.48179		14.6615	-3.08385		95.3455	4.96778		95.3447	4.69697		95.3577	4.44718		95.3565	4.27453		95.3568	4.45405		95.3551	5.06257
14.7148	-2.23757		14.7026	-2.51393		14.8892	-2.76341		14.6944	-2.1667		14.7282	-2.48193		14.6946	-3.0849		95.3121	4.96724		95.3102	4.69723		95.3238	4.44696		95.3233	4.27458		95.3238	4.45418		95.3229	5.06233
14.7484	-2.23694		14.735	-2.51461		14.9219	-2.76395		14.7274	-2.16671		14.7619	-2.48208		14.7278	-3.08613		95.28	4.96673		95.2778	4.69752		95.2917	4.44674		95.2909	4.27466		95.2903	4.45432		95.2895	5.06208
14.7819	-2.23652		14.7687	-2.51524		14.9547	-2.76446		14.7604	-2.16666		14.7938	-2.48222		14.7599	-3.08679		95.2457	4.96622		95.2443	4.69783		95.2577	4.44655		95.2568	4.27477		95.2577	4.45447		95.2568	5.06186
14.8144	-2.23612		14.8013	-2.51606		14.9877	-2.76507		14.7933	-2.16658		14.828	-2.48237		14.7943	-3.08786		95.2132	4.96567		95.2113	4.69812		95.2252	4.44633		95.224	4.27488		95.2239	4.45461		95.2228	5.06162
14.8482	-2.2357		14.8343	-2.51713		15.021	-2.76595		14.8265	-2.16657		14.8607	-2.48259		14.8266	-3.08901		95.18	4.96513		95.1779	4.6984		95.1909	4.44613		95.1901	4.27499		95.1909	4.45474		95.1897	5.06137
14.8821	-2.23519		14.8683	-2.51789		15.0535	-2.76727		14.8605	-2.16659		14.8936	-2.48284		14.8604	-3.08966		95.1464	4.9646		95.145	4.69865		95.1582	4.44594		95.157	4.27512		95.1581	4.45486		95.1564	5.06109
14.9147	-2.23468		14.9009	-2.51866		15.088	-2.76877		14.8928	-2.16656		14.9278	-2.48309		14.8935	-3.09081		95.114	4.96408		95.1128	4.69892		95.1253	4.44574		95.1244	4.27526		95.125	4.45498		95.1238	5.06079
14.9476	-2.23417		14.9339	-2.51944		15.1205	-2.76981		14.9263	-2.16653		14.961	-2.48335		14.9266	-3.09189		95.0806	4.96357		95.079	4.69924		95.0921	4.44556		95.0905	4.27537		95.0915	4.45512		95.0905	5.06053
14.9812	-2.2337		14.9676	-2.52015		15.1541	-2.77126		14.9589	-2.16652		14.9936	-2.48356		14.9604	-3.09267		95.0472	4.96308		95.0461	4.69959		95.0587	4.44538		95.0577	4.27549		95.0583	4.45529		95.0569	5.06029
15.015	-2.23326		15.001	-2.5209		15.1869	-2.77212		14.9924	-2.16654		15.0268	-2.48377		14.993	-3.09399		95.0138	4.96258		95.0124	4.69993		95.0263	4.4452		95.0239	4.27561		95.0248	4.45544		95.0244	5.06006
15.0479	-2.23277		15.0332	-2.52159		15.2215	-2.77294		15.0255	-2.16661		15.0594	-2.48401		15.026	-3.09503		94.9806	4.96211		94.9795	4.70025		94.992	4.44501		94.9908	4.27571		94.991	4.45556		94.9903	5.05982
15.0804	-2.23226		15.0666	-2.5222		15.253	-2.77368		15.0594	-2.16668		15.093	-2.48423		15.0598	-3.09566		94.9472	4.96166		94.9464	4.70054		94.9584	4.44478		94.9575	4.27577		94.9587	4.45566		94.9578	5.0596
15.1137	-2.23178		15.0996	-2.52293		15.2868	-2.77428		15.0919	-2.16669		15.1265	-2.48445		15.0926	-3.0963		94.9142	4.96116		94.9134	4.70085		94.9257	4.44454		94.9253	4.27583		94.9253	4.45575		94.9253	5.05939
15.1471	-2.23131		15.1329	-2.52484		15.3194	-2.77501		15.1251	-2.16668		15.1593	-2.48467		15.1253	-3.09752		94.8804	4.96064		94.8804	4.70118		94.8926	4.44433		94.8915	4.27589		94.8922	4.45586		94.8915	5.05918
15.1804	-2.23087		15.1664	-2.5283		15.3534	-2.77589		15.1581	-2.16664		15.1923	-2.48486		15.1576	-3.09891		94.8481	4.96011		94.847	4.70151		94.8599	4.44414		94.8577	4.27598		94.859	4.45602		94.8581	5.05896
15.2132	-2.23048		15.1995	-2.53016		15.3856	-2.77654		15.1911	-2.16658		15.2248	-2.48503		15.1928	-3.10048		94.814	4.9596		94.8143	4.70182		94.8259	4.44397		94.8248	4.27611		94.8259	4.45618		94.8247	5.05875
15.2463	-2.23003		15.2333	-2.53097		15.4194	-2.77722		15.2243	-2.16655		15.2579	-2.48525		15.2249	-3.1019		94.7814	4.9591		94.7805	4.70209		94.7922	4.44381		94.7926	4.27625		94.7922	4.45631		94.7918	5.05857
15.2809	-2.22961		15.265	-2.53155		15.4521	-2.7778		15.2566	-2.16655		15.2908	-2.48547		15.2589	-3.10292		94.7491	4.95856		94.7467	4.70237		94.7597	4.44361		94.7587	4.27638		94.7591	4.45648		94.7587	5.05839
15.3118	-2.22916		15.2987	-2.5321		15.4848	-2.77842		15.2904	-2.16661		15.3251	-2.48575		15.2918	-3.10401		94.716	4.95803		94.7139	4.70263		94.7259	4.44338		94.7252	4.27645		94.7256	4.45665		94.7254	5.05823
15.3461	-2.22869		15.3316	-2.53277		15.519	-2.77964		15.3239	-2.16672		15.3568	-2.48599		15.3238	-3.10582		94.6822	4.95751		94.6821	4.70289		94.6943	4.44314		94.6922	4.27649		94.6931	4.45681		94.6915	5.05807
15.3793	-2.22822		15.3646	-2.53352		15.5512	-2.78094		15.3575	-2.16683		15.3914	-2.48626		15.3589	-3.10726		94.6479	4.95701		94.6489	4.70316		94.6601	4.44291		94.6602	4.27657		94.6594	4.45698		94.6584	5.0579
15.4131	-2.2278		15.3981	-2.5348		15.5848	-2.7816		15.39	-2.16692		15.4232	-2.48654		15.3909	-3.10816		94.6155	4.95652		94.6152	4.70348		94.6276	4.44272		94.6261	4.27669		94.6262	4.45713		94.6267	5.05769
15.4456	-2.22739		15.4306	-2.53618		15.6178	-2.78234		15.4235	-2.16698		15.4572	-2.48681		15.4235	-3.10887		94.5828	4.95606		94.5822	4.70378		94.5944	4.44255		94.5932	4.27686		94.593	4.45729		94.5925	5.05747
15.4791	-2.22699		15.4645	-2.53703		15.65	-2.78331		15.4568	-2.16702		15.4896	-2.48714		15.4573	-3.10947		94.5491	4.95562		94.549	4.70406		94.5614	4.4424		94.5598	4.27704		94.5605	4.45744		94.5592	5.05728
15.5126	-2.22657		15.4982	-2.53779		15.684	-2.78438		15.4893	-2.16711		15.5229	-2.48746		15.4903	-3.11021		94.5158	4.95515		94.5158	4.7043		94.5285	4.44228		94.5267	4.27717		94.5276	4.45758		94.5266	5.05711
15.5457	-2.22604		15.5308	-2.53854		15.717	-2.78636		15.5236	-2.1672		15.5566	-2.48776		15.5233	-3.11084		94.4834	4.95467		94.4832	4.70454		94.4947	4.44217		94.4932	4.27727		94.4934	4.45772		94.4925	5.05695
15.5787	-2.22539		15.5649	-2.53924		15.7507	-2.78792		15.557	-2.16726		15.5895	-2.48811		15.5566	-3.11166		94.4499	4.95418		94.4499	4.70485		94.4604	4.44204		94.4598	4.27735		94.4608	4.45789		94.4594	5.05678
15.6115	-2.22481		15.5968	-2.54002		15.7832	-2.78909		15.5897	-2.16726		15.6234	-2.48846		15.5887	-3.11455		94.4163	4.95368		94.4169	4.70517		94.4277	4.44192		94.4269	4.27747		94.4273	4.45807		94.4267	5.0566
15.6439	-2.22438		15.6304	-2.54086		15.8168	-2.78999		15.6227	-2.16721		15.6563	-2.48878		15.6225	-3.11693		94.3834	4.9532		94.3828	4.70545		94.3941	4.44177		94.3937	4.27764		94.3949	4.45822		94.3933	5.05639
15.6788	-2.22401		15.6637	-2.5416		15.85	-2.79071		15.6556	-2.16717		15.6896	-2.48909		15.657	-3.1198		94.35	4.95273		94.35	4.70571		94.3612	4.44161		94.3605	4.27779		94.3616	4.45836		94.361	5.05618
15.7113	-2.22365		15.6969	-2.54235		15.8831	-2.7915		15.6883	-2.16726		15.7227	-2.48936		15.6882	-3.12264		94.3173	4.95225		94.3171	4.70597		94.329	4.44145		94.327	4.27795		94.3283	4.45848		94.3271	5.056
15.7448	-2.22329		15.73	-2.54313		15.9162	-2.79216		15.7221	-2.1674		15.7567	-2.48967		15.7226	-3.1236		94.2837	4.95177		94.2839	4.70627		94.2951	4.44131		94.2935	4.27808		94.2952	4.45864		94.2943	5.05582
15.7778	-2.22285		15.7628	-2.54386		15.949	-2.79277		15.7559	-2.16763		15.7891	-2.49		15.756	-3.12451		94.2501	4.95129		94.2504	4.7066		94.2626	4.44117		94.2612	4.27819		94.2618	4.45887		94.2609	5.05566
15.8113	-2.22244		15.7965	-2.54464		15.9825	-2.79336		15.7887	-2.16784		15.8229	-2.49032		15.7882	-3.12535		94.2169	4.9508		94.2174	4.70694		94.2276	4.44102		94.2272	4.27828		94.2287	4.45909		94.2277	5.0555
15.8438	-2.22208		15.8295	-2.54541		16.0145	-2.79412		15.8217	-2.16798		15.8561	-2.49067		15.8219	-3.12606		94.185	4.95033		94.1834	4.70723		94.1956	4.44086		94.1947	4.27833		94.1951	4.45926		94.1943	5.05531
15.8786	-2.22177		15.8622	-2.54608		16.048	-2.79574		15.8547	-2.1681		15.8883	-2.491		15.8544	-3.1272		94.1517	4.94989		94.1507	4.70751		94.1623	4.44072		94.1611	4.27838		94.1621	4.45938		94.1612	5.0551
15.9119	-2.2215		15.8959	-2.54684		16.0821	-2.7973		15.8885	-2.16823		15.9222	-2.49138		15.8879	-3.12817		94.1184	4.94942		94.1169	4.70779		94.1286	4.44057		94.1292	4.27847		94.1293	4.4595		94.1284	5.05488
15.9456	-2.22115		15.9276	-2.54759		16.1155	-2.79943		15.9218	-2.16832		15.9557	-2.49194		15.9214	-3.1289		94.0849	4.94894		94.0842	4.70809		94.0951	4.44042		94.0951	4.27862		94.0962	4.4596		94.095	5.05471
15.9783	-2.22074		15.9627	-2.5484		16.1471	-2.80016		15.9549	-2.16835		15.9882	-2.49242		15.9538	-3.12958		94.0517	4.94845		94.0509	4.70837		94.0628	4.44024		94.0615	4.2788		94.0624	4.45973		94.0622	5.05455
16.0108	-2.22029		15.995	-2.55015		16.1819	-2.80078		15.9876	-2.16844		16.0229	-2.49277		15.9864	-3.13061		94.0183	4.94798		94.0185	4.70862		94.0289	4.44005		94.0288	4.27899		94.0298	4.45985		94.0283	5.05441
16.0445	-2.2198		16.0289	-2.55219		16.2136	-2.80161		16.0204	-2.16853		16.0545	-2.49312		16.0199	-3.13258		93.985	4.94753		93.9852	4.70886		93.9961	4.43989		93.9957	4.27917		93.9955	4.45997		93.9958	5.05426
16.0769	-2.21934		16.0618	-2.55319		16.2479	-2.80292		16.0545	-2.16865		16.0875	-2.49341		16.0537	-3.13469		93.9509	4.94711		93.9518	4.70913		93.9632	4.43975		93.9624	4.2793		93.9641	4.46011		93.963	5.05406
16.1101	-2.2189		16.0951	-2.55391		16.28	-2.80447		16.0877	-2.16877		16.1208	-2.49371		16.0867	-3.13769		93.9186	4.94667		93.9189	4.70947		93.9302	4.4396		93.9295	4.27941		93.9297	4.46026		93.9294	5.05388
16.1436	-2.21847		16.128	-2.5546		16.3139	-2.8057		16.1207	-2.16884		16.1542	-2.49406		16.1186	-3.13978		93.8856	4.94623		93.8852	4.70981		93.8973	4.43946		93.8959	4.2795		93.8976	4.46039		93.8964	5.0537
16.177	-2.21806		16.1613	-2.55531		16.3472	-2.80646		16.1536	-2.16894		16.1869	-2.49458		16.1536	-3.14098		93.8523	4.9458		93.8509	4.71018		93.8635	4.43932		93.863	4.27959		93.864	4.46052		93.8634	5.05352
16.2099	-2.2177		16.1941	-2.55639		16.3801	-2.80734		16.1866	-2.16908		16.2205	-2.49498		16.1856	-3.14245		93.8193	4.94538		93.8195	4.71051		93.8305	4.43914		93.8297	4.27972		93.8311	4.46065		93.8295	5.05331
16.243	-2.21732		16.2278	-2.55794		16.4133	-2.80827		16.2208	-2.16922		16.2539	-2.49538		16.2187	-3.14344		93.7856	4.94498		93.787	4.71082		93.797	4.43896		93.7961	4.27985		93.7984	4.46081		93.7966	5.0531
16.2769	-2.21694		16.2612	-2.55943		16.4464	-2.80934		16.253	-2.16934		16.286	-2.49581		16.2517	-3.14554		93.752	4.94455		93.7527	4.71114		93.7644	4.43883		93.7634	4.27998		93.7639	4.461		93.7638	5.05293
16.3091	-2.21658		16.2938	-2.56023		16.4793	-2.81024		16.2865	-2.16947		16.3186	-2.49621		16.2852	-3.14818		93.7189	4.94409		93.7195	4.71144		93.7311	4.43871		93.7295	4.2801		93.7308	4.46122		93.7299	5.05278
16.3425	-2.21618		16.3272	-2.56092		16.5129	-2.81124		16.3189	-2.16958		16.3534	-2.49666		16.3191	-3.15033		93.6861	4.94363		93.6864	4.71174		93.6967	4.43861		93.6965	4.28022		93.6978	4.4614		93.6968	5.05265
16.3759	-2.2158		16.36	-2.56165		16.5459	-2.8122		16.3537	-2.16975		16.3853	-2.49742		16.351	-3.15128		93.6526	4.94318		93.6539	4.71205		93.664	4.43851		93.6627	4.28031		93.6649	4.46153		93.6645	5.05247
16.4094	-2.21544		16.3925	-2.56242		16.5786	-2.81306		16.3859	-2.17009		16.4184	-2.49788		16.3848	-3.15249		93.6192	4.94277		93.6202	4.71243		93.6304	4.43837		93.6313	4.28042		93.6315	4.46169		93.6314	5.05229
16.4421	-2.21504		16.4262	-2.56321		16.6125	-2.81384		16.4182	-2.17035		16.4527	-2.4984		16.4171	-3.15365		93.5867	4.94237		93.5871	4.71284		93.5971	4.43822		93.5981	4.28051		93.5987	4.46182		93.5976	5.05209
16.4756	-2.2146		16.4593	-2.5642		16.645	-2.81451		16.4533	-2.17063		16.4847	-2.49889		16.4497	-3.15613		93.5534	4.94193		93.5537	4.71322		93.5638	4.43805		93.5642	4.28064		93.566	4.4619		93.5644	5.05192
16.5088	-2.21418		16.4918	-2.56565		16.6782	-2.81523		16.4857	-2.17103		16.5191	-2.49922		16.4838	-3.16085		93.5195	4.94149		93.5198	4.71354		93.5318	4.43789		93.5307	4.28081		93.5328	4.462		93.5311	5.05175
16.5414	-2.21374		16.5259	-2.56647		16.7108	-2.81623		16.5181	-2.17122		16.5515	-2.49969		16.517	-3.16549		93.4871	4.94103		93.4868	4.71384		93.4982	4.43773		93.4975	4.28099		93.4993	4.46209		93.4983	5.05164
16.5746	-2.21335		16.559	-2.56748		16.7436	-2.81766		16.5521	-2.17141		16.5835	-2.50053		16.5505	-3.16706		93.4532	4.9406		93.4542	4.71412		93.4643	4.43758		93.4644	4.28113		93.4653	4.46221		93.4647	5.05154
16.6073	-2.21304		16.5918	-2.56838		16.7773	-2.81984		16.5848	-2.17168		16.6183	-2.50097		16.5834	-3.16784		93.4216	4.9402		93.4216	4.71442		93.4324	4.43743		93.4317	4.28129		93.4324	4.46237		93.4314	5.05139
16.641	-2.21274		16.6249	-2.56925		16.8113	-2.82252		16.6185	-2.17194		16.6528	-2.50153		16.6159	-3.1696		93.3872	4.93978		93.3871	4.71474		93.3991	4.43728		93.3993	4.28141		93.3989	4.46251		93.3991	5.05122
16.6753	-2.21241		16.6579	-2.5702		16.8436	-2.82444		16.6514	-2.17216		16.6835	-2.50205		16.649	-3.17216		93.3542	4.93935		93.3548	4.71506		93.3661	4.43716		93.3645	4.2815		93.3672	4.46262		93.3651	5.05101
16.708	-2.21213		16.6917	-2.57103		16.8775	-2.82525		16.6853	-2.17234		16.7175	-2.50247		16.6831	-3.17531		93.3216	4.93892		93.3215	4.71539		93.333	4.43706		93.3316	4.28161		93.3326	4.46275		93.3321	5.05082
16.7408	-2.21178		16.7247	-2.57185		16.9099	-2.82614		16.717	-2.17247		16.7514	-2.50321		16.716	-3.17788		93.2886	4.93854		93.2883	4.71573		93.2993	4.43698		93.2988	4.28175		93.2993	4.4629		93.2995	5.05064
16.7748	-2.21141		16.7571	-2.57269		16.9428	-2.82689		16.7504	-2.17262		16.7835	-2.50412		16.749	-3.17992		93.2547	4.93815		93.2547	4.71608		93.2663	4.43688		93.2658	4.28191		93.2668	4.46307		93.2657	5.05049
16.8072	-2.2111		16.7908	-2.5736		16.9769	-2.82787		16.7838	-2.17284		16.8166	-2.50462		16.7818	-3.18113		93.2222	4.93773		93.2208	4.71641		93.232	4.43679		93.2321	4.28208		93.2335	4.46325		93.2323	5.05033
16.8404	-2.21075		16.8247	-2.57491		17.0092	-2.82911		16.817	-2.17309		16.8509	-2.5053		16.8159	-3.18231		93.1886	4.93732		93.1885	4.71671		93.1999	4.43668		93.1989	4.28225		93.2002	4.46345		93.1994	5.05019
16.874	-2.21034		16.8578	-2.57682		17.0427	-2.83016		16.8508	-2.17334		16.8836	-2.50598		16.8488	-3.18367		93.1556	4.9369		93.1557	4.71701		93.1671	4.43654		93.1661	4.28239		93.1671	4.46362		93.1662	5.05005
16.9075	-2.21001		16.8913	-2.57872		17.0763	-2.83101		16.8828	-2.17365		16.9168	-2.50642		16.8815	-3.18466		93.122	4.93647		93.1226	4.71733		93.1336	4.43638		93.1321	4.28253		93.1333	4.46374		93.1335	5.0499
16.9398	-2.20968		16.9242	-2.58035		17.1093	-2.83198		16.9164	-2.17394		16.9503	-2.50692		16.9153	-3.18623		93.0888	4.93607		93.0898	4.71764		93.1005	4.43621		93.0995	4.2827		93.1005	4.46384		93.0996	5.04974
16.9738	-2.20931		16.9577	-2.58121		17.1417	-2.83292		16.9502	-2.17425		16.9821	-2.50746		16.9475	-3.189		93.0555	4.93568		93.0561	4.71796		93.0678	4.43606		93.0669	4.28286		93.0679	4.46398		93.0666	5.04959
17.0077	-2.20896		16.9906	-2.58205		17.1765	-2.83423		16.9829	-2.17455		17.0159	-2.50798		16.9806	-3.19124		93.0223	4.9353		93.0236	4.71826		93.0336	4.43594		93.0332	4.28299		93.0349	4.46416		93.0333	5.04944
17.0392	-2.20857		17.0234	-2.5828		17.2084	-2.83587		17.016	-2.1748		17.0491	-2.50874		17.0147	-3.19394		92.9899	4.93492		92.9902	4.7186		93.0012	4.43584		92.9996	4.28313		93.0008	4.46434		93.0006	5.0493
17.0727	-2.20807		17.0561	-2.58359		17.2424	-2.83715		17.0486	-2.17502		17.0824	-2.50956		17.0473	-3.1969		92.9563	4.93451		92.9575	4.71893		92.9668	4.43573		92.9676	4.28326		92.9678	4.46446		92.9684	5.04921
17.1061	-2.20768		17.0899	-2.58466		17.2756	-2.83817		17.0826	-2.17526		17.1157	-2.5101		17.0806	-3.19844		92.9231	4.93412		92.9241	4.71926		92.9335	4.43555		92.9333	4.28341		92.935	4.46457		92.9346	5.04907
17.139	-2.20734		17.1224	-2.58608		17.3088	-2.83939		17.1146	-2.17555		17.1492	-2.51062		17.1139	-3.1999		92.8899	4.93372		92.8912	4.71959		92.9018	4.43537		92.9001	4.28353		92.9015	4.46469		92.9005	5.04892
17.1727	-2.20702		17.156	-2.58787		17.3411	-2.84034		17.1484	-2.17583		17.182	-2.51113		17.1465	-3.20139		92.8566	4.93332		92.8581	4.71991		92.8675	4.43517		92.8665	4.28363		92.8682	4.46488		92.8681	5.04877
17.2062	-2.20671		17.1898	-2.58887		17.3744	-2.84142		17.1818	-2.17659		17.2149	-2.51199		17.1798	-3.20244		92.8229	4.93289		92.8243	4.72024		92.8345	4.43496		92.8341	4.28373		92.8354	4.46511		92.8342	5.04865
17.2389	-2.20645		17.2223	-2.58979		17.4074	-2.84225		17.2149	-2.17777		17.248	-2.51303		17.213	-3.205		92.7901	4.93243		92.7921	4.72059		92.8009	4.4348		92.8008	4.28385		92.8027	4.46531		92.8011	5.04854
17.2721	-2.20616		17.2551	-2.59062		17.4409	-2.84315		17.2492	-2.1784		17.2821	-2.51431		17.2454	-3.20838		92.757	4.93195		92.7581	4.72091		92.7686	4.43464		92.7676	4.28403		92.7679	4.46551		92.7681	5.04844
17.3058	-2.20589		17.2886	-2.59171		17.4729	-2.84405		17.2823	-2.17882		17.3148	-2.51559		17.2804	-3.21061		92.7241	4.93151		92.7253	4.72119		92.7353	4.43449		92.7341	4.28422		92.7358	4.46572		92.7356	5.04834
17.3381	-2.20564		17.3213	-2.59366		17.5067	-2.84592		17.3152	-2.17912		17.3473	-2.51618		17.3133	-3.2129		92.6904	4.93117		92.6909	4.72147		92.7015	4.43438		92.7013	4.28439		92.7025	4.46591		92.7018	5.0482
17.3721	-2.20535		17.3549	-2.59539		17.539	-2.84936		17.3483	-2.1794		17.3811	-2.51665		17.3449	-3.2144		92.6571	4.93084		92.6583	4.72172		92.6693	4.43424		92.6676	4.28456		92.6688	4.46609		92.6687	5.04806
17.4051	-2.20511		17.3885	-2.59736		17.5734	-2.8526		17.3815	-2.17969		17.4132	-2.51732		17.3786	-3.21548		92.6236	4.93053		92.6259	4.72196		92.6357	4.43407		92.6351	4.28473		92.6362	4.4663		92.6358	5.0479
17.4388	-2.20487		17.4215	-2.59856		17.6061	-2.85396		17.4157	-2.17995		17.4466	-2.51795		17.4114	-3.21757		92.5911	4.93019		92.5921	4.72222		92.6028	4.43387		92.6021	4.28488		92.6031	4.46652		92.6028	5.04773
17.4722	-2.2046		17.455	-2.59955		17.6395	-2.85536		17.4478	-2.18021		17.4802	-2.51862		17.4449	-3.21933		92.5573	4.92982		92.5594	4.72251		92.5698	4.43368		92.5683	4.28505		92.5699	4.46671		92.5689	5.04758
17.505	-2.20431		17.4872	-2.60049		17.6725	-2.85614		17.4804	-2.18046		17.513	-2.51955		17.4782	-3.22057		92.5244	4.92948		92.5267	4.72287		92.5359	4.43352		92.5361	4.28519		92.5365	4.4669		92.5359	5.04744
17.5379	-2.20399		17.5205	-2.60131		17.7052	-2.85777		17.5134	-2.18082		17.5464	-2.52066		17.5111	-3.22228		92.4905	4.92915		92.4931	4.7232		92.5027	4.43344		92.503	4.28534		92.5035	4.46706		92.5028	5.04731
17.5713	-2.20357		17.5545	-2.60215		17.739	-2.85934		17.5472	-2.18134		17.5794	-2.52145		17.5445	-3.22394		92.4574	4.92878		92.4594	4.72351		92.4698	4.43335		92.4685	4.28551		92.4697	4.46722		92.4686	5.0472
17.6041	-2.20321		17.5866	-2.60323		17.7718	-2.86059		17.5803	-2.18192		17.6134	-2.52218		17.5773	-3.22741		92.4242	4.92843		92.4269	4.72383		92.436	4.43327		92.4349	4.28569		92.437	4.46741		92.4365	5.04707
17.6371	-2.20288		17.6202	-2.60457		17.8048	-2.86166		17.6143	-2.1832		17.6461	-2.52294		17.6111	-3.23153		92.3911	4.92806		92.3928	4.72411		92.4029	4.43314		92.4025	4.28584		92.4041	4.46762		92.403	5.04695
17.6713	-2.2026		17.6541	-2.60574		17.8387	-2.86229		17.647	-2.18466		17.6789	-2.52352		17.644	-3.23529		92.3573	4.92767		92.3603	4.72441		92.3694	4.43299		92.3695	4.28599		92.3713	4.46781		92.3695	5.04681
17.7042	-2.2024		17.6874	-2.60666		17.8713	-2.86317		17.6814	-2.18515		17.7123	-2.52442		17.677	-3.23732		92.3245	4.92727		92.3271	4.72476		92.3368	4.43282		92.3361	4.28617		92.3376	4.46798		92.3369	5.04663
17.737	-2.20219		17.7205	-2.60743		17.9036	-2.86382		17.7142	-2.18561		17.7447	-2.52571		17.7098	-3.23844		92.2909	4.92687		92.2934	4.72507		92.3034	4.43265		92.303	4.28635		92.3038	4.46813		92.3038	5.04649
17.7711	-2.20194		17.7519	-2.60819		17.9371	-2.865		17.7461	-2.18606		17.7789	-2.52668		17.743	-3.23967		92.2579	4.92648		92.2604	4.72539		92.2706	4.43243		92.2694	4.28657		92.27	4.46827		92.2704	5.0464
17.804	-2.20171		17.7858	-2.609		17.9705	-2.86817		17.7795	-2.18647		17.8116	-2.52753		17.7757	-3.24054		92.2248	4.92609		92.2276	4.72569		92.2373	4.43224		92.237	4.28678		92.238	4.46844		92.2372	5.04633
17.8369	-2.20145		17.8193	-2.61112		18.004	-2.87067		17.8138	-2.18686		17.8455	-2.52819		17.8088	-3.24111		92.1921	4.92572		92.1954	4.72597		92.2045	4.43209		92.2026	4.28695		92.2049	4.46864		92.2031	5.04627
17.8701	-2.20108		17.8513	-2.61296		18.0375	-2.87226		17.8465	-2.18721		17.878	-2.52921		17.8423	-3.24175		92.1591	4.92539		92.1613	4.72627		92.1715	4.43196		92.1698	4.2871		92.1709	4.46882		92.1704	5.04617
17.9033	-2.20066		17.8856	-2.61462		18.07	-2.87324		17.879	-2.1875		17.9111	-2.53057		17.8747	-3.24303		92.1261	4.92506		92.1284	4.7266		92.1375	4.43187		92.1368	4.28728		92.1383	4.46905		92.1375	5.04601
17.9354	-2.20033		17.9182	-2.61703		18.1031	-2.87416		17.9118	-2.18784		17.9449	-2.53141		17.9076	-3.24493		92.0921	4.92471		92.0949	4.72696		92.1052	4.43177		92.1038	4.28744		92.1062	4.46924		92.1046	5.04583
17.9687	-2.20001		17.9521	-2.61882		18.1356	-2.87476		17.9452	-2.18817		17.9783	-2.53206		17.9418	-3.24794		92.0594	4.92431		92.0618	4.72733		92.0715	4.43167		92.0712	4.28763		92.0713	4.46939		92.0721	5.04566
18.0035	-2.19978		17.9854	-2.62017		18.1691	-2.8758		17.9787	-2.18857		18.0103	-2.53263		17.9741	-3.25141		92.0265	4.92388		92.0282	4.72765		92.0384	4.43155		92.0368	4.28779		92.0387	4.46956		92.0379	5.04552
18.0352	-2.19961		18.0184	-2.62109		18.2018	-2.87686		18.0107	-2.18897		18.0435	-2.53314		18.0074	-3.25397		91.9937	4.92347		91.9953	4.72794		92.0054	4.43141		92.0039	4.28793		92.0048	4.46975		92.005	5.0454
18.0689	-2.19936		18.051	-2.62216		18.2347	-2.87758		18.0452	-2.18954		18.077	-2.53377		18.0402	-3.25768		91.9599	4.92308		91.9621	4.72824		91.9723	4.43128		91.9712	4.28811		91.9721	4.46994		91.9731	5.0453
18.1018	-2.19911		18.0843	-2.62314		18.2684	-2.8783		18.0772	-2.19054		18.1093	-2.53472		18.0733	-3.26184		91.9267	4.92269		91.9296	4.72853		91.9395	4.43115		91.9376	4.28829		91.9389	4.47018		91.9394	5.04519
18.1353	-2.19886		18.1174	-2.62451		18.301	-2.88004		18.1109	-2.19126		18.1427	-2.53672		18.1073	-3.26563		91.8937	4.92235		91.8961	4.72886		91.9061	4.43101		91.9046	4.2885		91.9061	4.47037		91.9055	5.0451
18.1683	-2.19852		18.1508	-2.62644		18.3343	-2.88274		18.1442	-2.19177		18.1765	-2.53853		18.1404	-3.26814		91.8603	4.92201		91.8625	4.72923		91.873	4.43088		91.8711	4.28868		91.8726	4.47054		91.8726	5.04501
18.2014	-2.19819		18.1844	-2.62765		18.3678	-2.88668		18.177	-2.1923		18.2096	-2.54038		18.1736	-3.26945		91.8259	4.92165		91.8298	4.72959		91.8395	4.43075		91.838	4.28887		91.8393	4.47069		91.8386	5.04491
18.2335	-2.19792		18.2174	-2.62852		18.4008	-2.89007		18.21	-2.19287		18.2417	-2.54167		18.2059	-3.27076		91.7938	4.92125		91.7967	4.72995		91.8066	4.43061		91.8055	4.28905		91.8063	4.47086		91.8066	5.04475
18.2672	-2.19766		18.2508	-2.62939		18.4347	-2.89239		18.2439	-2.19334		18.2759	-2.54348		18.2393	-3.27147		91.7606	4.92087		91.7635	4.73031		91.7736	4.43049		91.772	4.28922		91.7737	4.47106		91.7729	5.04459
18.3016	-2.19744		18.2836	-2.63042		18.4677	-2.8937		18.277	-2.19379		18.3091	-2.54547		18.2726	-3.27268		91.7281	4.92049		91.7294	4.73065		91.7404	4.43038		91.7379	4.28938		91.7389	4.47127		91.7403	5.04445
18.3339	-2.19726		18.3175	-2.63204		18.501	-2.89446		18.31	-2.19421		18.3424	-2.54663		18.3057	-3.27518		91.6937	4.9201		91.6968	4.73102		91.7075	4.43027		91.7055	4.28954		91.7063	4.47148		91.7073	5.04434
18.3672	-2.197		18.3503	-2.63508		18.5336	-2.89558		18.3435	-2.19461		18.375	-2.54749		18.339	-3.27875		91.6605	4.91972		91.664	4.73139		91.6733	4.43015		91.672	4.28969		91.6738	4.47172		91.6733	5.04423
18.4016	-2.19674		18.3836	-2.63723		18.5667	-2.89654		18.3759	-2.19502		18.4083	-2.54856		18.3722	-3.28196		91.6272	4.91936		91.6301	4.73175		91.6405	4.43004		91.6395	4.28985		91.6399	4.47194		91.6402	5.04409
18.4335	-2.19645		18.4173	-2.63822		18.6	-2.89736		18.4091	-2.19547		18.4412	-2.54961		18.4053	-3.28463		91.5946	4.919		91.597	4.73208		91.6074	4.42993		91.6055	4.29		91.6069	4.47218		91.6068	5.04397
18.4672	-2.19609		18.4502	-2.6391		18.6335	-2.89823		18.4428	-2.19589		18.4751	-2.55165		18.4381	-3.28627		91.5607	4.91865		91.5641	4.73241		91.5739	4.42984		91.5726	4.29017		91.5739	4.47242		91.5736	5.04388
18.4998	-2.19581		18.4831	-2.63996		18.6658	-2.89914		18.4756	-2.19638		18.5082	-2.55329		18.471	-3.28773		91.5273	4.91831		91.5304	4.73276		91.5395	4.42978		91.5386	4.29034		91.5399	4.47263		91.5405	5.0438
18.5328	-2.19556		18.516	-2.64087		18.6988	-2.90056		18.5085	-2.19712		18.5418	-2.55447		18.5045	-3.28996		91.4944	4.91796		91.4988	4.73314		91.5069	4.42971		91.5058	4.29051		91.5075	4.4728		91.5078	5.04371
18.5668	-2.19533		18.5491	-2.64202		18.7322	-2.90282		18.5422	-2.19809		18.5743	-2.5554		18.5375	-3.29231		91.4606	4.91763		91.465	4.7335		91.4737	4.42959		91.4727	4.29069		91.4742	4.47296		91.4742	5.04359
18.5999	-2.19509		18.5826	-2.64333		18.7666	-2.90566		18.5757	-2.199		18.6079	-2.55638		18.5718	-3.29434		91.4276	4.9173		91.4311	4.73383		91.4405	4.42946		91.4398	4.29088		91.4417	4.47314		91.4412	5.04341
18.6327	-2.19484		18.6151	-2.6443		18.7984	-2.90656		18.6086	-2.19993		18.6398	-2.55833		18.6044	-3.29644		91.3945	4.91695		91.3986	4.73418		91.4081	4.42934		91.4073	4.29107		91.4083	4.47333		91.4075	5.04323
18.6652	-2.19458		18.6485	-2.64532		18.8318	-2.90723		18.642	-2.20055		18.6742	-2.56109		18.6368	-3.29786		91.3622	4.91659		91.3653	4.73451		91.3743	4.4292		91.3734	4.29127		91.3746	4.47352		91.3748	5.04309
18.6997	-2.19435		18.6816	-2.64677		18.8645	-2.90787		18.6755	-2.20135		18.7082	-2.56375		18.6699	-3.29887		91.3288	4.91622		91.3317	4.73485		91.3405	4.42907		91.3399	4.29144		91.3425	4.47372		91.3428	5.04297
18.7322	-2.19412		18.7151	-2.64847		18.8977	-2.90853		18.7081	-2.20212		18.7403	-2.56494		18.7033	-3.29982		91.2952	4.91586		91.2984	4.73521		91.3082	4.42894		91.3072	4.29161		91.3082	4.47391		91.3079	5.0429
18.7655	-2.19378		18.7483	-2.65039		18.9303	-2.91096		18.7418	-2.20262		18.7732	-2.56572		18.7359	-3.30062		91.2618	4.91552		91.2657	4.73556		91.2753	4.42882		91.2735	4.29178		91.2752	4.47414		91.2747	5.04286
18.7986	-2.19347		18.7809	-2.65161		18.9635	-2.91433		18.7747	-2.20338		18.8063	-2.56738		18.7686	-3.30226		91.2279	4.91518		91.2333	4.7359		91.2421	4.42871		91.2411	4.29197		91.2419	4.4744		91.2423	5.04277
18.8304	-2.19323		18.8136	-2.6525		18.9979	-2.91751		18.8074	-2.20401		18.8399	-2.56865		18.8027	-3.30401		91.1956	4.91481		91.1992	4.73625		91.2093	4.42863		91.2073	4.29213		91.2086	4.47465		91.2086	5.04267
18.8652	-2.193		18.8467	-2.65417		19.0311	-2.91979		18.8413	-2.20479		18.8733	-2.56963		18.8361	-3.30612		91.1629	4.91447		91.1664	4.73658		91.1753	4.42856		91.175	4.29225		91.175	4.47492		91.1759	5.04257
18.8985	-2.19282		18.88	-2.6569		19.0631	-2.92058		18.874	-2.20584		18.9056	-2.57047		18.8679	-3.30854		91.1294	4.91413		91.1336	4.73694		91.142	4.42852		91.1414	4.2924		91.1425	4.47517		91.1423	5.04245
18.931	-2.19257		18.9141	-2.66044		19.0973	-2.92124		18.9069	-2.20637		18.9384	-2.57107		18.9017	-3.31196		91.0965	4.91377		91.1005	4.73732		91.1091	4.4285		91.1082	4.29262		91.1087	4.47539		91.1095	5.04236
18.9641	-2.19227		18.947	-2.66305		19.1298	-2.92187		18.9409	-2.20708		18.973	-2.57195		18.9345	-3.31554		91.0637	4.91341		91.0669	4.73772		91.0759	4.42845		91.0746	4.29284		91.0763	4.47556		91.0761	5.0423
18.9965	-2.19194		18.9807	-2.66429		19.1634	-2.92276		18.9731	-2.20825		19.0041	-2.57374		18.9684	-3.31871		91.0301	4.91307		91.0338	4.7381		91.0429	4.42836		91.0416	4.29304		91.0433	4.47568		91.043	5.04222
19.0302	-2.19166		19.0141	-2.6654		19.1961	-2.92418		19.006	-2.20887		19.0376	-2.57538		19.0016	-3.32047		90.9964	4.91275		91.0007	4.73845		91.0098	4.42827		91.0084	4.29323		91.01	4.47584		91.0091	5.04213
19.0628	-2.19149		19.0462	-2.66634		19.2297	-2.92531		19.04	-2.20996		19.0716	-2.57805		19.0344	-3.32201		90.9636	4.91245		90.9672	4.73879		90.977	4.42815		90.976	4.29343		90.9759	4.47602		90.9764	5.04206
19.0964	-2.19135		19.0799	-2.66742		19.2625	-2.92597		19.0727	-2.21064		19.1047	-2.58012		19.067	-3.3242		90.9306	4.91212		90.9348	4.73914		90.9428	4.42803		90.942	4.29366		90.9429	4.4762		90.9423	5.042
19.13	-2.19127		19.1119	-2.6683		19.2962	-2.92657		19.1057	-2.21137		19.1381	-2.58099		19.1003	-3.32765		90.8969	4.91178		90.9009	4.73951		90.9107	4.42793		90.9089	4.29387		90.9099	4.47642		90.9091	5.04198
19.1631	-2.19116		19.1451	-2.66917		19.329	-2.92713		19.1384	-2.21224		19.1707	-2.58175		19.134	-3.32964		90.8641	4.91142		90.868	4.73989		90.878	4.42788		90.8754	4.29407		90.8783	4.47661		90.8765	5.04197
19.1964	-2.19098		19.1792	-2.67018		19.3618	-2.92768		19.1719	-2.21461		19.2035	-2.58304		19.1674	-3.3308		90.8308	4.91107		90.8344	4.74025		90.8445	4.42784		90.8425	4.29423		90.843	4.47679		90.8425	5.04188
19.2292	-2.19075		19.2118	-2.67165		19.3945	-2.92901		19.2052	-2.21649		19.2368	-2.58539		19.1994	-3.33187		90.7977	4.91073		90.8016	4.74063		90.81	4.42771		90.8083	4.29441		90.8106	4.477		90.8103	5.04175
19.262	-2.19047		19.2456	-2.67262		19.428	-2.93069		19.2391	-2.21773		19.271	-2.58798		19.2323	-3.33275		90.7631	4.91041		90.7682	4.741		90.7773	4.42755		90.7759	4.2946		90.7778	4.4772		90.7767	5.04165
19.2954	-2.1902		19.2789	-2.67391		19.4611	-2.93287		19.2711	-2.21848		19.3034	-2.58938		19.2662	-3.33373		90.7304	4.91008		90.7352	4.74136		90.7448	4.42739		90.7418	4.29479		90.7442	4.47739		90.7439	5.04159
19.3287	-2.19001		19.3113	-2.6756		19.4939	-2.93548		19.305	-2.21924		19.3371	-2.59025		19.2987	-3.33563		90.6975	4.90974		90.7023	4.74172		90.7107	4.42724		90.7096	4.29497		90.7112	4.4776		90.7109	5.04155
19.3618	-2.18989		19.3451	-2.67652		19.5276	-2.93719		19.3377	-2.21983		19.3695	-2.59108		19.3311	-3.33701		90.6638	4.90941		90.6685	4.74203		90.6781	4.42714		90.6767	4.29513		90.6768	4.47779		90.6778	5.04155
19.3965	-2.18982		19.3786	-2.67739		19.5609	-2.93801		19.3701	-2.22039		19.4028	-2.59299		19.3652	-3.33992		90.6312	4.90911		90.6361	4.74236		90.6435	4.42707		90.6429	4.29528		90.6446	4.47795		90.6443	5.0415
19.429	-2.18975		19.4116	-2.67828		19.5945	-2.9389		19.4033	-2.22135		19.436	-2.59569		19.3981	-3.34466		90.598	4.90876		90.6028	4.74274		90.6108	4.427		90.6096	4.29546		90.6117	4.4781		90.6106	5.04144
19.4619	-2.18956		19.4439	-2.67969		19.6262	-2.94001		19.4367	-2.22289		19.4704	-2.59767		19.4318	-3.34728		90.5641	4.90845		90.5691	4.74313		90.5783	4.42692		90.5772	4.29565		90.5773	4.47829		90.5782	5.04141
19.4951	-2.18928		19.4781	-2.68285		19.6594	-2.94113		19.4709	-2.2245		19.5029	-2.59919		19.4651	-3.34961		90.5313	4.90813		90.5354	4.74352		90.5446	4.42682		90.5432	4.29587		90.545	4.47851		90.5446	5.04139
19.5278	-2.18902		19.5123	-2.68691		19.6938	-2.94337		19.5037	-2.22579		19.5344	-2.60015		19.4976	-3.35193		90.4977	4.90778		90.5022	4.74394		90.5122	4.42674		90.5096	4.29611		90.5115	4.47874		90.5115	5.04134
19.5611	-2.1888		19.5443	-2.68848		19.7264	-2.9458		19.537	-2.2266		19.5688	-2.60127		19.5311	-3.3536		90.4654	4.90742		90.4703	4.74431		90.4793	4.42669		90.4755	4.29635		90.4779	4.47895		90.4789	5.04129
19.5941	-2.18869		19.5783	-2.68931		19.7596	-2.94732		19.5695	-2.22751		19.6009	-2.60488		19.5647	-3.35563		90.4319	4.90706		90.4365	4.74467		90.4445	4.42662		90.4434	4.29653		90.446	4.47914		90.4444	5.04123
19.6278	-2.18858		19.6103	-2.69039		19.7931	-2.94822		19.6034	-2.22929		19.6354	-2.60715		19.5972	-3.35733		90.3994	4.90672		90.4027	4.74503		90.4123	4.42656		90.4103	4.29669		90.4123	4.47933		90.4123	5.04117
19.6611	-2.18847		19.6438	-2.69135		19.8255	-2.94958		19.6357	-2.23		19.6685	-2.60896		19.6307	-3.35877		90.3651	4.90639		90.3705	4.74539		90.3795	4.42649		90.3774	4.29685		90.379	4.47954		90.378	5.04106
19.6942	-2.18831		19.6763	-2.69225		19.8581	-2.95022		19.6702	-2.23058		19.7006	-2.61019		19.6635	-3.35969		90.3322	4.90605		90.3374	4.74573		90.3457	4.42642		90.3445	4.29706		90.3458	4.47976		90.345	5.04094
19.727	-2.18812		19.7105	-2.69315		19.8928	-2.95108		19.7019	-2.23125		19.7346	-2.61098		19.6963	-3.36071		90.2998	4.9057		90.3034	4.7461		90.3123	4.42635		90.3106	4.29729		90.3126	4.47997		90.3123	5.04086
19.7596	-2.18798		19.7429	-2.6942		19.9242	-2.95171		19.7357	-2.23188		19.7677	-2.61233		19.7294	-3.36236		90.2663	4.90536		90.2706	4.74646		90.2792	4.42628		90.2779	4.29751		90.2792	4.48018		90.2789	5.04081
19.7934	-2.18792		19.7763	-2.69518		19.9584	-2.95257		19.769	-2.2339		19.801	-2.61443		19.7622	-3.36418		90.233	4.90507		90.237	4.74683		90.2465	4.42624		90.2444	4.2977		90.2459	4.48038		90.2463	5.04079
19.826	-2.18788		19.8101	-2.69674		19.9909	-2.95368		19.8014	-2.23625		19.834	-2.61627		19.796	-3.36678		90.1992	4.90481		90.2045	4.74725		90.2128	4.42621		90.2107	4.29783		90.2122	4.48059		90.2124	5.04078
19.8602	-2.18784		19.8428	-2.69818		20.0243	-2.95523		19.8355	-2.23729		19.8667	-2.61909		19.8285	-3.36951		90.1661	4.90457		90.1713	4.74766		90.1796	4.42615		90.1779	4.29799		90.1796	4.48079		90.1796	5.04073
19.8931	-2.18776		19.8758	-2.69907		20.0573	-2.95658		19.8684	-2.23808		19.9002	-2.62342		19.8623	-3.37134		90.1332	4.90425		90.1378	4.74806		90.1463	4.42612		90.1448	4.29821		90.1473	4.48098		90.1458	5.04068
19.9257	-2.18763		19.9082	-2.70046		20.0905	-2.9578		19.9015	-2.2388		19.9345	-2.6259		19.8954	-3.37342		90.1006	4.90392		90.1042	4.74846		90.1133	4.42609		90.1117	4.29844		90.1129	4.48119		90.1134	5.04066
19.9584	-2.18753		19.9415	-2.70169		20.1237	-2.95911		19.9346	-2.2396		19.9675	-2.62751		19.9281	-3.37553		90.0671	4.9036		90.0714	4.74886		90.0809	4.42609		90.0787	4.29867		90.0802	4.48143		90.0794	5.04068
19.9922	-2.18749		19.9761	-2.70316		20.1567	-2.9604		19.9664	-2.24041		20.0001	-2.62821		19.961	-3.37692		90.0328	4.90327		90.0387	4.7493		90.0469	4.42612		90.0446	4.29888		90.0474	4.48166		90.0461	5.04069
20.0256	-2.18745		20.0078	-2.7045		20.1904	-2.96213		20.0003	-2.24187		20.0323	-2.62876		19.9945	-3.37867		90.0001	4.90299		90.0048	4.74976		90.0134	4.42609		90.0124	4.29908		90.0138	4.48189		90.0127	5.04069
20.0587	-2.18739		20.0409	-2.70638		20.2235	-2.96469		20.0335	-2.24271		20.0658	-2.62947		20.0279	-3.38048		89.9671	4.90271		89.9717	4.75019		89.9809	4.42601		89.9789	4.29928		89.9815	4.48211		89.9796	5.04067
20.0921	-2.1873		20.0752	-2.70847		20.2558	-2.96656		20.0672	-2.2434		20.0989	-2.63117		20.0609	-3.3818		89.9341	4.90238		89.9393	4.75058		89.9473	4.42595		89.9461	4.29949		89.9478	4.48231		89.9464	5.04064
20.1246	-2.18718		20.1086	-2.71128		20.2906	-2.96824		20.0988	-2.24408		20.1315	-2.63373		20.0931	-3.38385		89.9009	4.90204		89.9049	4.75096		89.9138	4.42589		89.9129	4.2997		89.914	4.4825		89.9132	5.04058
20.1582	-2.18709		20.1412	-2.71289		20.3229	-2.96951		20.1321	-2.24509		20.1655	-2.63635		20.1262	-3.3858		89.8674	4.90173		89.8718	4.75132		89.8802	4.42584		89.8796	4.29991		89.8814	4.48272		89.8804	5.04053
20.1914	-2.18703		20.1744	-2.7143		20.356	-2.97018		20.1659	-2.24679		20.1985	-2.63867		20.1608	-3.38751		89.8348	4.90145		89.8393	4.75171		89.8483	4.42577		89.8457	4.30012		89.8479	4.48295		89.8476	5.04049
20.2248	-2.18698		20.2076	-2.71579		20.3892	-2.97136		20.1987	-2.24913		20.2325	-2.64025		20.1925	-3.38959		89.8011	4.90121		89.8055	4.75207		89.8139	4.42567		89.8129	4.30031		89.8147	4.48319		89.8147	5.04044
20.2575	-2.18694		20.2407	-2.71677		20.4215	-2.97261		20.2323	-2.25116		20.2651	-2.64145		20.2259	-3.39134		89.7672	4.90095		89.7726	4.75242		89.7824	4.42561		89.7797	4.30051		89.7814	4.48345		89.7807	5.04039
20.2907	-2.18691		20.2731	-2.71789		20.4561	-2.97484		20.2654	-2.25316		20.2981	-2.64263		20.2593	-3.39361		89.7339	4.90068		89.7395	4.75276		89.7493	4.42555		89.7469	4.30074		89.7484	4.48369		89.7479	5.04035
20.3238	-2.1869		20.3073	-2.72072		20.488	-2.97781		20.2993	-2.25412		20.331	-2.6435		20.292	-3.39693		89.7017	4.90038		89.7063	4.75313		89.7151	4.42552		89.7133	4.30098		89.7154	4.48389		89.7147	5.0403
20.3566	-2.18684		20.3406	-2.72317		20.5222	-2.98008		20.3324	-2.25493		20.3649	-2.64517		20.3251	-3.40076		89.6679	4.90009		89.673	4.75355		89.6825	4.42553		89.6799	4.30123		89.6819	4.48407		89.6811	5.04027
20.3908	-2.18685		20.3748	-2.72488		20.5552	-2.98119		20.3642	-2.25549		20.3971	-2.64751		20.3595	-3.40392		89.6348	4.89982		89.6397	4.75398		89.6493	4.42552		89.6466	4.30143		89.6487	4.48427		89.6483	5.04025
20.423	-2.18687		20.4068	-2.72574		20.5883	-2.982		20.3981	-2.257		20.4311	-2.64917		20.3928	-3.40619		89.6021	4.89956		89.6072	4.75442		89.6159	4.42551		89.6137	4.3016		89.6149	4.48447		89.6151	5.04025
20.4572	-2.18687		20.4404	-2.72658		20.6213	-2.98299		20.4315	-2.25986		20.4639	-2.65119		20.4251	-3.40758		89.5679	4.89932		89.5734	4.75488		89.5819	4.42547		89.5804	4.30177		89.5822	4.48465		89.5816	5.04026
20.4901	-2.18682		20.4729	-2.72744		20.6536	-2.98361		20.4657	-2.26264		20.497	-2.65316		20.4586	-3.40902		89.5352	4.899		89.5413	4.7553		89.5489	4.42542		89.5474	4.30195		89.5489	4.48485		89.5493	5.04032
20.5233	-2.18682		20.5063	-2.72834		20.687	-2.9847		20.4979	-2.26335		20.5306	-2.65514		20.4914	-3.41127		89.5021	4.8987		89.5078	4.75573		89.5168	4.42538		89.5147	4.30215		89.5157	4.48505		89.515	5.04034
20.5564	-2.18684		20.5399	-2.72921		20.7198	-2.98657		20.5313	-2.26396		20.5638	-2.65733		20.5249	-3.41351		89.4697	4.89845		89.4745	4.75613		89.4827	4.42536		89.4808	4.30239		89.4824	4.48524		89.482	5.04032
20.5898	-2.18692		20.5718	-2.73009		20.7534	-2.98873		20.5635	-2.26451		20.5969	-2.65886		20.558	-3.41638		89.4353	4.89817		89.4409	4.7565		89.4493	4.42534		89.4477	4.30265		89.4502	4.48546		89.449	5.04026
20.6238	-2.18702		20.6047	-2.73114		20.7872	-2.99075		20.5968	-2.26512		20.6293	-2.65963		20.591	-3.41838		89.403	4.89792		89.4081	4.75684		89.4159	4.42531		89.4141	4.30289		89.4159	4.48572		89.416	5.04019
20.6561	-2.18708		20.6384	-2.7327		20.8202	-2.99377		20.6299	-2.26709		20.6636	-2.66063		20.6246	-3.41999		89.3694	4.89765		89.3753	4.75722		89.3829	4.42528		89.3814	4.30313		89.3835	4.48597		89.3822	5.04017
20.6896	-2.18707		20.6719	-2.735		20.853	-2.99633		20.6629	-2.26927		20.6955	-2.66205		20.6565	-3.4218		89.3361	4.89739		89.3418	4.75761		89.3501	4.42524		89.3481	4.30336		89.3498	4.48624		89.3492	5.04017
20.7218	-2.18705		20.7051	-2.73821		20.887	-2.99804		20.6963	-2.27123		20.7296	-2.66437		20.6912	-3.42368		89.3031	4.89715		89.3075	4.758		89.3159	4.42515		89.3146	4.30358		89.3162	4.48647		89.3156	5.04018
20.7552	-2.18702		20.7374	-2.74065		20.9199	-2.99953		20.7286	-2.2729		20.7629	-2.66655		20.7239	-3.42642		89.2692	4.8969		89.2751	4.75836		89.2838	4.42508		89.2823	4.30384		89.2829	4.48669		89.2824	5.04019
20.789	-2.18705		20.7716	-2.74219		20.953	-3.00045		20.7627	-2.27385		20.7954	-2.66929		20.7564	-3.42952		89.2357	4.89664		89.2419	4.75873		89.2508	4.42503		89.2487	4.30411		89.2505	4.48691		89.2496	5.0402
20.8218	-2.18711		20.8046	-2.74407		20.9864	-3.00251		20.7956	-2.27486		20.8285	-2.67095		20.7904	-3.43131		89.2035	4.89638		89.2092	4.75913		89.2166	4.42502		89.2148	4.30439		89.217	4.48715		89.2159	5.04016
20.8551	-2.18717		20.837	-2.74669		21.0191	-3.00433		20.8289	-2.27692		20.8627	-2.67243		20.8235	-3.43279		89.1702	4.89613		89.1758	4.75956		89.1835	4.42503		89.1815	4.30466		89.184	4.4874		89.1832	5.04014
20.8892	-2.18721		20.8705	-2.74833		21.0526	-3.00586		20.8621	-2.27929		20.8952	-2.67405		20.8563	-3.43362		89.1363	4.89594		89.1428	4.75997		89.1506	4.42502		89.1486	4.3049		89.1503	4.48763		89.1505	5.04016
20.9212	-2.18719		20.905	-2.75002		21.0849	-3.00659		20.8951	-2.28206		20.9281	-2.67543		20.8892	-3.43429		89.1032	4.89574		89.1096	4.76035		89.1183	4.42495		89.1149	4.30512		89.1171	4.48785		89.1164	5.04018
20.9546	-2.1871		20.9374	-2.75157		21.1181	-3.00752		20.9286	-2.28362		20.961	-2.67842		20.9217	-3.43596		89.0701	4.89551		89.0761	4.76071		89.0854	4.42488		89.0814	4.30533		89.084	4.48809		89.0825	5.0402
20.9873	-2.1871		20.9711	-2.75257		21.1507	-3.00874		20.9616	-2.28522		20.9943	-2.68052		20.9549	-3.43849		89.0369	4.89521		89.0434	4.76111		89.0523	4.42484		89.0483	4.30559		89.0507	4.48834		89.0497	5.04024
21.0201	-2.18714		21.0038	-2.75348		21.1849	-3.01008		20.9939	-2.28704		21.0276	-2.68231		20.9892	-3.44254		89.0033	4.89491		89.01	4.76154		89.0192	4.42482		89.0147	4.30588		89.0186	4.48862		89.0171	5.04026
21.0544	-2.18719		21.0366	-2.75431		21.2178	-3.01176		21.0282	-2.28947		21.06	-2.68366		21.0215	-3.44577		88.971	4.89463		88.9763	4.762		88.9857	4.42483		88.9823	4.30616		88.9852	4.48886		88.9843	5.04027
21.0875	-2.18734		21.0702	-2.75516		21.2508	-3.01392		21.0618	-2.29132		21.0938	-2.68488		21.0549	-3.44771		88.9368	4.89438		88.943	4.76242		88.9521	4.42483		88.949	4.30643		88.9521	4.48905		88.9499	5.04024
21.1196	-2.18744		21.1037	-2.75603		21.2842	-3.01738		21.0949	-2.29257		21.1264	-2.68666		21.0883	-3.44902		88.9039	4.89417		88.9103	4.7628		88.919	4.42483		88.9155	4.30667		88.9191	4.48926		88.9176	5.04022
21.154	-2.18753		21.1359	-2.757		21.3175	-3.02138		21.1277	-2.29362		21.1605	-2.68886		21.1208	-3.45048		88.8713	4.89396		88.8772	4.76312		88.8859	4.42484		88.8825	4.3069		88.8854	4.48949		88.8848	5.04021
21.1867	-2.18761		21.1691	-2.75811		21.3506	-3.02339		21.1607	-2.29444		21.193	-2.69065		21.1545	-3.45207		88.837	4.89375		88.8446	4.76344		88.8534	4.42484		88.8497	4.30714		88.8519	4.48978		88.8514	5.0402
21.2203	-2.18761		21.2025	-2.75905		21.3843	-3.02435		21.1933	-2.29529		21.2268	-2.6926		21.1868	-3.45336		88.8042	4.89352		88.8102	4.7638		88.8194	4.42482		88.8166	4.30736		88.8194	4.49007		88.818	5.04023
21.2523	-2.18759		21.2354	-2.76003		21.4171	-3.02501		21.227	-2.29613		21.2598	-2.69376		21.2201	-3.45463		88.7711	4.89329		88.7773	4.76422		88.7861	4.42478		88.7826	4.30757		88.7852	4.49034		88.7846	5.04025
21.2859	-2.18767		21.268	-2.76126		21.4498	-3.02585		21.2597	-2.29688		21.2929	-2.69563		21.2534	-3.45643		88.738	4.89306		88.744	4.76467		88.753	4.42474		88.749	4.30782		88.7528	4.49059		88.7518	5.04028
21.3193	-2.18772		21.3025	-2.76322		21.4837	-3.02687		21.2925	-2.29765		21.3257	-2.69792		21.2862	-3.45811		88.7043	4.89283		88.7116	4.7651		88.7209	4.4247		88.7173	4.3081		88.719	4.49082		88.7176	5.04032
21.3527	-2.18777		21.3353	-2.76591		21.5166	-3.02743		21.3262	-2.29907		21.3594	-2.70028		21.3196	-3.45975		88.6723	4.8926		88.6784	4.76552		88.6865	4.42468		88.6827	4.30836		88.6863	4.49101		88.6844	5.04035
21.3847	-2.18787		21.3688	-2.76813		21.5501	-3.02795		21.3588	-2.30212		21.3926	-2.70314		21.3526	-3.46258		88.6384	4.89233		88.6442	4.76596		88.6533	4.42469		88.6498	4.30859		88.652	4.49122		88.6528	5.0404
21.4181	-2.18795		21.4015	-2.77002		21.5821	-3.02856		21.3927	-2.30487		21.4251	-2.70458		21.386	-3.4655		88.6049	4.89209		88.6115	4.76638		88.62	4.42465		88.6177	4.30882		88.6199	4.49145		88.6186	5.04041
21.4528	-2.18805		21.4348	-2.77128		21.6157	-3.02945		21.4264	-2.30756		21.4594	-2.70525		21.4195	-3.46736		88.5728	4.89185		88.5776	4.76679		88.5863	4.42462		88.5833	4.30902		88.5862	4.49166		88.5853	5.04041
21.4849	-2.18819		21.4684	-2.77218		21.6483	-3.03153		21.4587	-2.309		21.492	-2.70645		21.4529	-3.46889		88.5379	4.89162		88.5451	4.7672		88.5537	4.42455		88.5509	4.30926		88.5527	4.49191		88.5514	5.04044
21.5184	-2.1883		21.5008	-2.77309		21.6817	-3.03377		21.4922	-2.31024		21.5245	-2.70742		21.4851	-3.47002		88.5054	4.89144		88.5118	4.76758		88.5204	4.42447		88.518	4.30954		88.5202	4.49218		88.5189	5.04045
21.5512	-2.18846		21.534	-2.77406		21.7154	-3.03587		21.5257	-2.31152		21.5575	-2.70975		21.519	-3.4709		88.4724	4.89121		88.4788	4.76797		88.4876	4.42437		88.4839	4.30981		88.4866	4.49242		88.4852	5.04045
21.5844	-2.18865		21.5677	-2.77504		21.7479	-3.03782		21.5588	-2.31239		21.592	-2.71223		21.5523	-3.47222		88.4387	4.89095		88.4457	4.76841		88.4545	4.42429		88.4504	4.31005		88.4535	4.49264		88.4529	5.04048
21.6179	-2.18878		21.6004	-2.77592		21.7817	-3.03963		21.591	-2.31341		21.6244	-2.71463		21.5854	-3.4736		88.4064	4.8907		88.4116	4.76885		88.4208	4.42422		88.4182	4.31026		88.4199	4.49282		88.4191	5.0405
21.6511	-2.1889		21.6333	-2.77774		21.8147	-3.04093		21.6242	-2.31467		21.6569	-2.71635		21.6172	-3.47511		88.3722	4.89044		88.3787	4.76929		88.3879	4.42417		88.3855	4.31046		88.3869	4.49302		88.3859	5.04051
[truncated: 2,656 more rows]

## Sheet: Supplementary Figure 2
Supplementary Figure 2b: Bending angle variations as a function of temperature of LCN1(20,120) during cooling and heating processes
[truncated: 31 more rows]

[truncated: 8 more sheets: Supplementary Figure 8, Supplementary Figure 9, Supplementary Figure 13, Supplementary Figure 14, Supplementary Figure 16, Supplementary Figure 19, Supplementary Figure 24, Supplementary Figure 25]
